# Supplementary material for: High throughput nonparametric probability density estimation
Source: PLoS One. 2018 May 11;13(5):e0196937. doi: 10.1371/journal.pone.0196937 (PMC5947915; doi:10.1371/journal.pone.0196937)
Supplement: S1 Source Code — (ZIP) [file pone.0196937.s001.zip]

Archive with 15 entries (13 files):
- src/
- src/estimatepdf/
- src/estimatepdf/ChebyChev.java
- src/estimatepdf/EstimatePDF.java
- src/estimatepdf/GlobalConstants.java
- src/estimatepdf/InputData.java
- src/estimatepdf/InputParameters.java
- src/estimatepdf/MaximizeScore.java
- src/estimatepdf/Scores.java
- src/estimatepdf/SingleOrdered.java
- src/estimatepdf/Tools.java
- src/estimatepdf/WriteResults.java
- src/Gaussian_256.dat
- src/config.txt
- src/likelihood.txt
