# Supplementary material for: High throughput nonparametric probability density estimation
Source: PLoS One. 2018 May 11;13(5):e0196937. doi: 10.1371/journal.pone.0196937 (PMC5947915; doi:10.1371/journal.pone.0196937)
Supplement: S1 Source Code — (ZIP) [file pone.0196937.s001.zip › src/estimatepdf/ChebyChev.java]

package estimatepdf;
import java.util.ArrayList;

/**
 * ChevyChev creates and manages an expansion of ChebyChev polynomials of the first kind, based on an array of values as input.
 * 
 * @author jenny farmer
 */
public class ChebyChev {
    
    ArrayList<double[]> termsT  = new ArrayList();        
  
    /**
     * Initializes the ChebyChev polynomial with first two nontrivial terms
     * 
     * @param dz  input domain on interval [-1, 1] 
     */
    public void initialize(double [] dz) {
        termsT.clear();
        double x;    
        double[] oneT,
                 twoT;
        
        try {      
            oneT = new double[dz.length];
            twoT  = new double[dz.length];
            
            for (int z = 0; z < dz.length; z++) {
                x = -1 + dz[z]*2;
                oneT[z]  = x;
                twoT[z] = 2*x*oneT[z] - 1;
            }
            termsT.add(oneT);
            termsT.add(twoT);
        } catch (Exception e) {
            System.out.println("Error initializing chebychev: " + e);  
        }
    }
           
    /**
     * Returns the requested mode for the orthogonal function implementing this class.  If it has not previously been calculated, it is calculated and added to the list maintained.
     * 
     * @param mode The mode of the orthogonal function to calculate
     * @param dz   input domain on interval [-1, 1] 
     * @return An array of the orthogonal function for the given mode
     */

    public double [] getTerms(int mode, double [] dz) {        
        try {
            return termsT.get(mode);
        } catch (IndexOutOfBoundsException e) {
            return addMode(mode, dz.length, dz);
        }
    }

    /**
     * 
     * @param mode The mode of the ChebyChev function to calculate
     * @param mPoints The number of data points to calculate between [0,1]
     * @param dz   input domain on interval [-1, 1] 
     * @return 
     */
  
     private double [] addMode(int mode, int mPoints, double [] dz) {        
         
        double T [] = termsT.get(mode-1);
        double Tprev [] = termsT.get(mode-2);
        double Tnext [] = new double[mPoints];    
        double x;       
               
        for (int z = 0; z < mPoints; z++) {
            x = -1 + 2*dz[z];
            Tnext[z] = 2*x*T[z] - Tprev[z];
        }
        termsT.add(Tnext);
        return Tnext;
    }
    
     
}
