# Supplementary material for: High throughput nonparametric probability density estimation
Source: PLoS One. 2018 May 11;13(5):e0196937. doi: 10.1371/journal.pone.0196937 (PMC5947915; doi:10.1371/journal.pone.0196937)
Supplement: S1 Source Code — (ZIP) [file pone.0196937.s001.zip › src/estimatepdf/EstimatePDF.java]

package estimatepdf;
import java.util.Calendar;
/**
 * EstimatePDF is a novel iterative numerical implementation of the Maximum Entropy Method for finding a probability density function, using funnel
 * diffusion and order statistics.
 * 
 * @author jenny farmer
 */
public class EstimatePDF {

    /**
     * Main program loop for estimating a probability density function
     * 
     * @param args the command line arguments
     */
    public static void main(String[] args) {
        
        try {
            InputParameters input = new InputParameters(args);
            InputData data = new InputData(input);               
            WriteResults results = new WriteResults();                                  
            
            for (String outputFileName : input.inputFile) {                   
                data.reset();
                if (!data.readData(outputFileName)) {                                 
                    return;
                }
                int dataCount = data.dataCount;
                SingleOrdered singleOrdered = new SingleOrdered();
                Scores scoreFunction = new Scores(singleOrdered);      
                scoreFunction.getMetrics(dataCount, input.confidence, input.firstPartition);
                for (int t = 0; t < input.trials; t++) {  
                    int totalGoodSolutions = 0;
                    Calendar startAllSolutions = Calendar.getInstance();
                    int s;
                    long minTime = 10000000;
                    long maxTime = 0;
                    long sumTime = 0;
                    
                    for (s = input.startSolution; s < (input.nSolutions + input.startSolution); s++) {
                        if (totalGoodSolutions == input.nSolutions) break; 
                        if (input.debug) System.out.println("solution " + s);
                        
                        boolean     incPartition = false;
                        boolean     enforceMin = false;
                        boolean     notFound = false;
                        boolean     loop = true;      
                        
                        int         partitionSize = input.firstPartition;
                        int         maxLagrange = GlobalConstants.DEFAULT_MAX_LAGRANGE;
                        int         targetPartitionSize = partitionSize;                        
                        
                        double      initSigma = input.initSigma;
                        double      finalSigma = input.finalSigma;
                        
                        double []   lagrange = data.lagrange;
                        double []   partition;                
                        
                        Calendar before = Calendar.getInstance();
                        MaximizeScore minimizeScore = new MaximizeScore();    
                        
                        while (loop) {
                            if ((partitionSize >= dataCount)) { 
                                partitionSize = dataCount;
                                targetPartitionSize = dataCount;
                                loop = false;
                                partition = data.getData();                                                                      
                            }
                            else {
                                partition = data.getData(partitionSize);
                            }
                            scoreFunction.setPartitionTargets(partitionSize, targetPartitionSize);
                            double sigmaFactor = Math.sqrt(partitionSize*1.0/targetPartitionSize)*Math.sqrt(1.0/lagrange.length);                             
                            lagrange = minimizeScore.maximize(enforceMin, input, partition, lagrange, data, initSigma*sigmaFactor, finalSigma*sigmaFactor, scoreFunction, maxLagrange);
                            if (lagrange == null) {
                                System.out.println("Error: lagrange is null.");
                                return; 
                            }
                            if (minimizeScore.solutionNotFound) {
                                loop = false;
                            }
                            else { 
                                if ((!incPartition) && (partitionSize == input.firstPartition) && (targetPartitionSize <= dataCount)){
                                    targetPartitionSize = (targetPartitionSize - 1) * 2 + 1;
                                    if (targetPartitionSize >= dataCount) {
                                        enforceMin = true;
                                        targetPartitionSize = dataCount;
                                        incPartition = true;
                                    }
                                }
                                else {
                                    partitionSize = (partitionSize - 1) * 2 + 1;
                                }
                            }
                        }
                        
                        if (minimizeScore.solutionNotFound) {
                            if (input.debug) System.out.println("solution not found");
                            notFound = true;
                        }      
                        else totalGoodSolutions++;
                        
                        Calendar after = Calendar.getInstance();
                        long duration = after.getTimeInMillis() - before.getTimeInMillis();
                        sumTime += duration;
                        if (duration < minTime) minTime = duration;
                        if (duration > maxTime) maxTime = duration;
                        
                        if (!input.performance) {
                            results.write(data, input, lagrange, s, outputFileName, minimizeScore.score, notFound, duration, minimizeScore.qScoreEff, minimizeScore.normalize, 0, 0);
                            results.writeRandom(outputFileName, minimizeScore.rBest, s, input, notFound, 0);
                        }
                        else if (t==0) {
                            results.write(data, input, lagrange, s, outputFileName, minimizeScore.score, notFound, duration,  minimizeScore.qScoreEff, minimizeScore.normalize, 0, 0);
                            results.writeRandom(outputFileName, minimizeScore.rBest, s, input, notFound, 0);
                        }
                                                              
                    }
                    if (input.performance) {
                        results.writeTimes(outputFileName, input, totalGoodSolutions, (Calendar.getInstance().getTimeInMillis() - startAllSolutions.getTimeInMillis()));
                        if (t==0) {
                            results.writeStats(outputFileName, totalGoodSolutions, (Calendar.getInstance().getTimeInMillis() - startAllSolutions.getTimeInMillis()), minTime, maxTime, sumTime/s, input, data);             
                        }
                    }
                    else {
                        results.writeStats(outputFileName, totalGoodSolutions, (Calendar.getInstance().getTimeInMillis() - startAllSolutions.getTimeInMillis()), minTime, maxTime, sumTime/s, input, data);             
                    }
                }
            }               
                
        } catch (Exception e) 
        {
            System.out.println(e);
        }                
    }            
        
}
