# Supplementary material for: High throughput nonparametric probability density estimation
Source: PLoS One. 2018 May 11;13(5):e0196937. doi: 10.1371/journal.pone.0196937 (PMC5947915; doi:10.1371/journal.pone.0196937)
Supplement: S1 Source Code — (ZIP) [file pone.0196937.s001.zip › src/estimatepdf/GlobalConstants.java]

package estimatepdf;

/**
 * GlobalConstants contains static values accessible and used throughout the estimatePDF package.
 * 
 * @author jenny farmer
 */
public class GlobalConstants {

    
    static final boolean PENALTY = true;
    
    static final int NUMBER_OF_ERRORS = 764;
    
    static final boolean PARTITION_ENDPOINTS = true;
    static final int     DEFAULT_LOWEST_PARTITION = 1025;   
               
    
    static final int  INFINITE = 0,
                      FINITE = 1,
                      SPECIFIED = 2;    
    
    static final double EPSILON = 10.0e-15;
            
    static int  DEFAULT_NSOLUTIONS = 5,
                DEFAULT_NFAILURES = 20,
                DEFAULT_MAX_LAGRANGE = 300,               
                DEFAULT_MIN_LAGRANGE = 0,
                DEFAULT_LEFT_BOUNDARY = INFINITE,
                DEFAULT_RIGHT_BOUNDARY = INFINITE,
                DEFAULT_NPOINTS = 200;
    
    static boolean      DEFAULT_WINDOW = false;
    
    static final boolean DEFAULT_SYMMETRY = false;
    static final int     DEFAULT_SYMMETRY_POINT = 0;
    
    static final boolean DEFAULT_FUZZ = false;
    static final double  DEFAULT_FUZZ_FACTOR = 0.0;
 
    static double DEFAULT_PERCENTAGE_IMPROVEMENT = 0.01;
    static double DEFAULT_LAGRANGE_IMPROVEMENT = 2;    
    static double DEFAULT_INITIAL_SIGMA = 0.1;
    static double DEFAULT_FINAL_SIGMA = 1.0e-3;;
    static double FUNNEL_SCALE_FACTOR = 0.6;   
    static double STEP_SIZE_DECAY_RATE = 2.0/Math.sqrt(2);     
  
        
    static String DEFAULT_INPUT_FILE = "sample.txt",
                  DEFAULT_CONFIG_FILE = "config.txt";
    static int    DEFAULT_COLUMN = 1,
                  DEFAULT_MAX_ROWS = -1;
    static String DEFAULT_EXTENSION = "dat";
    
    static boolean DEFAULT_PERFORMANCE_TEST = false;
    static int     DEFAULT_LAGRANGE_ADD = 0,
                   DEFAULT_INNER_LOOP = 100,
                   DEFAULT_TRIALS = 1;
    
    
}
