# Supplementary material for: High throughput nonparametric probability density estimation
Source: PLoS One. 2018 May 11;13(5):e0196937. doi: 10.1371/journal.pone.0196937 (PMC5947915; doi:10.1371/journal.pone.0196937)
Supplement: S1 Source Code — (ZIP) [file pone.0196937.s001.zip › src/estimatepdf/InputData.java]

package estimatepdf;

import java.io.*;
import java.util.ArrayList;
import java.util.Arrays;
import java.util.List;

/**
 * Reads in all the original values from the file specified and handles the initialization and transformation of this data.
 * 
 * @author jenny farmer
 */
public class InputData {
    
    
    int dataCount,
        mPoints,
        mPointsAdjust,
        boundL = 0,
        boundR = 0,
        leftWindowCount = 0,
        rightWindowCount = 0,
        maxLagrange;
    
    double  leftBound = 0,
            rightBound = 0,
            originalMax,  
            originalMin,
            norm = 1;
    
    public double []    lagrange = new double[1],
                        inverse,
                        zFinal;
    
    
    private ArrayList   rawData = new ArrayList(),
                        transformedData = new ArrayList();
    private InputParameters input;
    private double []   dz,
                        dr;
    private int [] partitionIndices;
    
    public double   minValue = 1000000,
                    maxValue = -1000000;
    
    
    /**
     * Reads and initializes the original data to be evaluated.
     * 
     * @param input The input parameters from the user.
     */    
    public InputData(InputParameters input) { 
        this.input = input;    
        leftBound = input.leftBoundaryValue;
        rightBound = input.rightBoundaryValue;
        boundL = input.leftBoundary;
        boundR = input.rightBoundary;
    }
    
    /**
     * Clears all variables to allow for a new input data file to be read
     */
    public void reset() {        
        maxValue = -1000000;
        minValue = 1000000; 
        originalMax = -1000000;
        originalMin = 1000000;
        rawData.clear();
        transformedData.clear();
    }
    
    /**   
     * @return all data from the input file
     */
    public double [] getData() {
        partitionIndices = new int[zFinal.length];
        for (int i = 0; i < zFinal.length; i++) {
            partitionIndices[i] = i;
        }
        return zFinal;
    }
    
    /**
     * Returns a representative subset of the input data, equally spaced according to the sorted values
     * 
     * @param size  size of data to return
     * @return subset of data from the input file
     */
    public double [] getData(int size) {    
        int N = zFinal.length;  
        
        int [] indices = Tools.calculateIndices(size, N, input.debug);        
        double [] partition = new double[size];
        
        for (int i = 0; i < indices.length; i++) {
            int index = (int) indices[i];
            partition[i] = zFinal[index];
        }
        Arrays.sort(partition);
        return partition;
    }

    /**
     *
     * @return array of increments used to integrate final pdf using non-transformed data
     */
    public double [] getDr() {
        return dr;
    }
       
       
    /**
     *
     * @return array of increments used to integrate the pdf using the transformed data
     */
    public double [] getDz() {
        return dz;
    }
        
 
    private double [] setdz(double [] z) {//, int mPoints) {
        Arrays.sort(z);
        ArrayList dzList = new ArrayList();   
        int N = z.length;        
        double dzMax = 2.0/(mPoints - 1);     
        int skip = (int) Math.floor(N/(mPoints - 1));
        if (skip==0) skip = 1;                                
        double last = -1.0;
        double next;
        
        
        for (int b = skip; b <= (N + skip); b+=skip) {
            if (b >= (z.length)) next = z[N-1];
            else next = z[b];            
            double difference = Math.abs(next - last);
            if (difference > dzMax) {
                double steps =  difference/dzMax;
                int iSteps = (int) steps;
                for (int k = 0; k < (iSteps + 1); k++) {
                    dzList.add(difference/(iSteps + 1));
                }
            }
            else {             
                dzList.add(difference); 
            }            
            last = next;
        }            
        
        int listSize = dzList.size();
        inverse = new double[listSize + 1];
        inverse[0] = 0;
        for (int j = 1; j <= listSize; j++) {
            inverse[j] = inverse[j-1] + (Double) dzList.get(j-1)/2.0;//delta[j-1];
        }

        double difference = 1.0 - inverse[inverse.length - 1];
        if (difference > dzMax) {
            double steps =  (difference)/dzMax;
            int iSteps = (int) steps;
            for (int k = 0; k < 2*(iSteps + 1); k++) {
                dzList.add(difference/(iSteps + 1));
            }        
        }
        else {
            dzList.add(difference); 
        }
        listSize = dzList.size();
        double [] delta = new double[listSize];
        inverse = new double[listSize];
        inverse[0] = (Double) dzList.get(0)/2.0;
        delta[0] = (Double) dzList.get(0)/2.0;
        for (int j = 1; j < listSize; j++) {
            delta[j] = (Double) dzList.get(j)/2.0;
            inverse[j] = inverse[j-1] + (Double) dzList.get(j)/2.0;
        }        
        mPointsAdjust = delta.length;
        return delta;
    }
    
    
    
    private double [] setdr(double low, double high) {
        int plotPoints = mPoints;
        double dzUniform = 1.0/(plotPoints - 1);
        double range = (high - low)/dzUniform;
        double [] dz = new double[(int) range];
        for (int i = 0; i < dz.length; i++) {
            dz[i] = dzUniform;
        }
        return dz;
    }
    
    private double [] setdr(double [] z, double low, double high, boolean window, double windowLow, double windowHigh) {
        Arrays.sort(z);
        ArrayList dzList = new ArrayList();     
        double dzMax = 1.0/(mPoints - 1);
        int N = z.length;
        int skip = (int) Math.floor(N/(mPoints - 1));
        if (skip==0) skip = 1;                        
        double last = low;
        double next = 0;        
        
        for (int b = skip; b <= (N + skip); b+=skip) {
            if (next == high) break;
            if (b >= N) next = high;
            else next = z[b];            
            double difference = Math.abs(next - last);
            if (difference > dzMax) {
                if (window && next > windowLow && next < windowHigh) {
                    double steps =  difference/dzMax;
                    int iSteps = (int) steps;
                    for (int k = 0; k < (iSteps + 1); k++) {
                        dzList.add(difference/(iSteps + 1));
                    }
                }
                else {
                    double steps =  difference/dzMax;
                    int iSteps = (int) steps;
                    for (int k = 0; k < (iSteps + 1); k++) {
                        dzList.add(difference/(iSteps + 1));
                    }
                }                
            }
            else {             
                dzList.add(difference); 
            }            
            last = next;
        }            
        
        int listSize = dzList.size();
        double [] delta = new double[listSize];
        for (int j = 1; j <= listSize; j++) {
            delta[j-1] = (Double) dzList.get(j-1);
        }
        return delta;
    }
    
    /**
     * Reads in the input data for estimation
     * 
     * @param fileName  name of file to be read, including path name
     * @return          true if file read successful
     */
    public boolean readData (String fileName) {     
        FileReader inputFile;
        int i = 0;
        String line;
        double value;
        
        identifyOutliers(fileName + "." + input.fileExtension);            
        
        try {
            inputFile = new FileReader(fileName + "." + input.fileExtension);
        } catch (IOException e) {
            System.out.println("Error opening input file " + fileName + ": " + e.toString());
            return false;
        }
       
        BufferedReader buff = new BufferedReader(inputFile);
        
        while (true) {    
            try {
                boolean addValue = true;
                line = buff.readLine();
                if (line == null)
                    break;
                if (input.maxRows > 0) {
                    if (i > input.maxRows) {
                        break;
                    }
                }                
                i++;                
                String [] columns = line.split(" ");
                for (int j = columns.length-1; j > 0; j--) {
                    if (columns[j-1].equals("")) {
                        columns[j-1] = columns[j];
                        columns[j] = "";
                    } 
                }                
                                                
                value = Double.valueOf(columns[input.inputColumn-1]);                
                if (value < leftBound) {
                    if (input.window) {
                        leftWindowCount++;
                        i--;
                        addValue = false;
                    }
                    else {
                        System.out.println("Value found less than minimum specified by user.  Value found: " + value + " Minimum: " + leftBound);
                        return false;
                    }
                }
                if (value < minValue) {
                    if (addValue) {
                        minValue = value;
                    }
                    if (value < originalMin) { 
                        originalMin = value;
                    }
                }    
                
                if (value > rightBound) { 
                    if (input.window) {
                        rightWindowCount++;
                        i--;
                        addValue = false;
                    }
                    else {
                        System.out.println("Value found greater than maximum specified by user.  Value found: " + value + " Maximum: " + rightBound);
                        return false;
                    }
                }
                
                if (value > maxValue) {
                    if (addValue) {
                        maxValue = value;
                    }
                    if (value > originalMax) {
                        originalMax = value;     
                    }
                } 
                
                if (addValue) {
                    rawData.add(value);         
                }
            } catch (IOException e) {
              System.out.println("" + e);
            }
        }       
        
        if (rightWindowCount > 0) {
            boundR = GlobalConstants.SPECIFIED;
        }
        if (leftWindowCount > 0) {
            boundL = GlobalConstants.SPECIFIED;
        }          
        
        dataCount = (int) (rightWindowCount + leftWindowCount) + i;
        
        norm = (i*1.0)/dataCount;
        norm = 1;
   
        if (input.points == 0) {
            mPoints = (int) Math.floor((200 + dataCount/200.0));
            if (mPoints > 1500) mPoints = 1500;
        }
        else mPoints = input.points;
        
        maxLagrange = input.maxLagrange;
        if (maxLagrange == 0) {
            int floorEven1 = dataCount/5;
            if ((floorEven1%2) == 1) floorEven1--; 
            int floorEven2 = mPoints/5;
            if ((floorEven2%2) == 1) floorEven2--;        
            maxLagrange = Math.min(floorEven1, floorEven2);
        }
             
        for (int l = 0; l < lagrange.length; l++) {
            lagrange[l] = 0;
        }

        if (input.symmetry) {  
            if (Math.abs(leftBound) > rightBound) {
                rightBound = Math.abs(leftBound);                    
            }
            for (int j = 0; j < rawData.size(); j++) {
                if (Math.abs(minValue) > maxValue) {
                    maxValue = Math.abs(minValue);                    
                }
                minValue = input.symmetryPoint;
                input.leftBoundary = GlobalConstants.SPECIFIED;
                leftBound = input.symmetryPoint;
                double data = (Double) rawData.get(j);
                if (data < input.symmetryPoint) {
                    rawData.set(j, (input.symmetryPoint - data) + input.symmetryPoint);
                }    
                if ((Double) rawData.get(j) > rightBound) {
                    rightWindowCount++;
                    rawData.remove(j);
                }
            }
            rightWindowCount += leftWindowCount;
            leftWindowCount = 0;
        }        
        transformData();   
        dz = setdz(Tools.getArrayDouble(transformedData));     
//        dz = setUniform(getArray(transformedData));
        zFinal = Tools.getArrayDouble(transformedData);
        Arrays.sort(zFinal);   
       
        dr = setdr(Tools.getArrayDouble(rawData), minValue, maxValue, false, 0, 0);
        dataCount = zFinal.length;
        return true;
    }
  
    private void transformData() {             
        double [] sortedData = Tools.getArrayDouble(rawData);
        Arrays.sort(sortedData);
        
        try {            
            double A,
                   B;                   
          
            if (boundR == GlobalConstants.SPECIFIED) {  
                    maxValue = rightBound;
                    B = maxValue;
            }  
            else {
                B = maxValue + (maxValue - sortedData[sortedData.length-5]);
            }
            
            if (boundL == GlobalConstants.SPECIFIED) {  
                    minValue = leftBound;
                    A = minValue;
            } 
            else {
                A = minValue + (minValue - sortedData[4]);
            }           
                     
            minValue = A;
            maxValue = B;
            double value;            
            
            for (int k=0; k < sortedData.length; k++) {
                value = (2*sortedData[k] - B - A)/(B - A);
                if (value > 1) {
                    System.out.println("WARNING:  input value outside boundary setting to 1: " + value);
                    transformedData.add(1.0);
                }
                else if (value < -1) {
                    System.out.println("WARNING:  input value outside boundary setting to -1: " + value);
                    transformedData.add(-1.0);
                }    
                else transformedData.add(value);
            }                        
        } catch(Exception e) {
            System.out.println("Error transforming data: " + e);
        }        
    }        
    
    /**
     *
     * @param fileName
     */
    private void identifyOutliers(String fileName) {
         
        FileReader inputFile;
        ArrayList rArray = new ArrayList();
         
        try {
            inputFile = new FileReader(fileName);                   
            BufferedReader buff = new BufferedReader(inputFile);
        
            while (true) {    
                String line = buff.readLine();
                if (line==null) break;
                rArray.add(Double.valueOf(line));
            }
         
        } catch (IOException e) {
            System.out.println("Error opening input file " + fileName + ": " + e.toString());
            return;
        }
         
        double [] r = Tools.getArrayDouble(rArray);
        int size = r.length;
        double q1;
        double q2;
        double q3;
        
        Arrays.sort(r);
        
        double test1 = Math.floor(size/2);
        double test2 = Math.floor(test1/2);
        
        if (size%2 == 0) {
            q2 = (r[(int)test1 - 1] + r[(int)test1 + 1])/2;
            if (test1%2 == 0) {
                q1 = (r[(int)test2 - 1] + r[(int)test2])/2;
                q3 = (r[(int)test2 + (int)test1 - 1] + r[(int)test2 + (int)test1])/2;
            } else {
                q1 = r[(int)test2];
                q3 = r[(int)test2 + (int)test1];
            }
        } else {
            q2 = r[(int)test2];
            if (test1%2 == 0) {
                q1 = (r[(int)test2 - 1] + r[(int)test2])/2;
                q3 = (r[(int)test2 + (int)test1] + r[(int)test2 + (int)test1 + 1])/2;
            } else {
                q1 = r[(int)test2];
                q3 = r[(int)test2 + (int) test1] + 1;
            }
        }
               
        double iqr = 7.0*(q3 - q1);
        leftBound = q1 - iqr;
        rightBound = q3 + iqr;
        if (input.debug) System.out.println("left outlier < " + leftBound + " right outlier > " + rightBound);        
    }   
    
    
}
