# Supplementary material for: High throughput nonparametric probability density estimation
Source: PLoS One. 2018 May 11;13(5):e0196937. doi: 10.1371/journal.pone.0196937 (PMC5947915; doi:10.1371/journal.pone.0196937)
Supplement: S1 Source Code — (ZIP) [file pone.0196937.s001.zip › src/estimatepdf/InputParameters.java]

package estimatepdf;

import java.io.*;
import java.util.Date;
import java.util.ArrayList;
import java.util.Arrays;

/**
 * This class parses and evaluates the parameters specified by the user.  Parameters may be entered on the command line or 
 * contained in the configuration file, config.txt.  If parameters are entered on the command line they will take precedence
 * over the default values specified in the configuration file.  If the configuration file is not found and no command line 
 * parameters are entered, the default values specified in the GlobalConstants class are used.  The only required input from
 * the user is the name of the file containing the original data values to evaluate.
 * 
 * @author jenny farmer
 */
public class InputParameters {
    
    public int      confidence = 40;
    public int      firstPartition = GlobalConstants.DEFAULT_LOWEST_PARTITION;
    public boolean  window = GlobalConstants.DEFAULT_WINDOW;
    public boolean  symmetry = GlobalConstants.DEFAULT_SYMMETRY;
    public double   symmetryPoint = GlobalConstants.DEFAULT_SYMMETRY_POINT;
    public boolean  symmetrySpecified = false;
    public int      maxLagrange = GlobalConstants.DEFAULT_MAX_LAGRANGE;    
    public int      minLagrange = GlobalConstants.DEFAULT_MIN_LAGRANGE;  
    public boolean  performance = GlobalConstants.DEFAULT_PERFORMANCE_TEST;
    public int      lagrangeAdd = GlobalConstants.DEFAULT_LAGRANGE_ADD;
    public int      innerLoop = GlobalConstants.DEFAULT_INNER_LOOP;
    public int      trials = GlobalConstants.DEFAULT_TRIALS;      
    public boolean  debug = false;
    
    public double   percentImprove = GlobalConstants.DEFAULT_PERCENTAGE_IMPROVEMENT;
    public double   lagrangeImprove = GlobalConstants.DEFAULT_LAGRANGE_IMPROVEMENT;    
    public double   initSigma = GlobalConstants.DEFAULT_INITIAL_SIGMA;
    public double   finalSigma = GlobalConstants.DEFAULT_FINAL_SIGMA;
    public double   funnelScale = GlobalConstants.FUNNEL_SCALE_FACTOR;
    
    public int      startSolution = 0;
    
    
    /**
     * The number of different solutions calculated, 'ntimes' in config.txt or command line
     */
    public int nSolutions = GlobalConstants.DEFAULT_NSOLUTIONS; 
    /**
     * The lowest value of the data, can be specified as infinite, finite, or specified, 'left' in config.txt or command line
     */
    
    public int maxFailures = GlobalConstants.DEFAULT_NFAILURES; 
    public int leftBoundary = GlobalConstants.DEFAULT_LEFT_BOUNDARY;    
    /**
     * The value of the left boundary, if leftBoundary=specified.
     */
    public double leftBoundaryValue = 0;    
    /**
     * The highest value of the data, can be specified as infinite, finite, or specified, 'right' in config.txt or command line
     */
    public int rightBoundary = GlobalConstants.DEFAULT_RIGHT_BOUNDARY;    
    /**
     * The value of the right boundary, if rightBoundary=specified.
     */
    public double rightBoundaryValue = 0;  
    /**
     * The number of values to calculate the CDF for each expansion of the function given by expansiontype, 'mpoints' in config.txt or command line
     * @see expansionType
     */
    public int points = 0;//GlobalConstants.DEFAULT_NPOINTS;
    
    /**
     * The name of the file containing the original data, 'file' in config.txt or command line
     */
    public String [] inputFile = new String[80];
    public String fileExtension = GlobalConstants.DEFAULT_EXTENSION;
    public int inputColumn = GlobalConstants.DEFAULT_COLUMN;
    public int maxRows = GlobalConstants.DEFAULT_MAX_ROWS;
    /**
     * Controls the step size in the simulated annealing
     */
    public double decayRate = GlobalConstants.STEP_SIZE_DECAY_RATE;        
      
    int inputFileCount = 0;
    
    /**
     * The user specified parameters necessary to estimate the PDF are read first from config.txt, and then overridden by any values specified at the command line.
     * 
     * @param commandLine Any arguments entered from the command line
     * @throws InputException 
     */
    public InputParameters (String[] commandLine) {
        parseInput(readConfigFile(GlobalConstants.DEFAULT_CONFIG_FILE));
        parseInput(commandLine);
        verifyInput();
    }
    
    
    /**
     * Reads the data configuration file, config.txt, and returns a list of each {parameter=value} pair.  It is assumed that each argument is listed on a separate line.
     * 
     * @param fileName The name of the file containing the original input data
     * @return The list of arguments specified in the config.txt file.  
     * @throws InputException 
     */
    private String[] readConfigFile(String fileName) {
        
        FileReader configFile;
        ArrayList<String> parameters  = new ArrayList();           
        int i = 0;
        
        try {
            configFile = new FileReader(fileName);
        } catch (IOException e) {
            return null;
        }

        BufferedReader buff = new BufferedReader(configFile);
        String line;
        
        while (true) {    
            try {
                line = buff.readLine();
                if (line == null)
                    break;
                parameters.add(line);
                i++;
            } catch (IOException e) {
                System.out.println("Error reading input file :" + e);
            }
        }      
        String [] list = new String[i];
        list = parameters.toArray(list);        
        return (String[]) list;
    }
    
    
    /** 
     * Takes a list of {parameter=value} pairs and makes the appropriate variable assignments
     * 
     * @param parameters A list of the arguments and their values to be parsed.
     * @throws InputException 
     */    
    private void parseInput(String [] parameters) {//throws InputException {                 
        
        if (parameters== null) return;
        
        for (String parameter : parameters) {
            if (parameter.startsWith("#")) {
                continue;
            }
            try {
                String value = assignValue(parameter, "startsolution=");
                if (!(value==null)) {
                    startSolution = Integer.valueOf(value);
                    continue;
                }
                value = assignValue(parameter, "lagrangeImprove=");
                if (!(value==null)) {
                    lagrangeImprove = Double.valueOf(value);
                    continue;
                }
                value = assignValue(parameter, "percentImprove=");
                if (!(value==null)) {
                    percentImprove = Double.valueOf(value);
                    continue;
                }
                value = assignValue(parameter, "funnelScale=");
                if (!(value==null)) {
                    funnelScale = Double.valueOf(value);
                    continue;
                }
                value = assignValue(parameter, "initSigma=");
                if (!(value==null)) {
                    initSigma = Double.valueOf(value);
                    continue;
                }
                value = assignValue(parameter, "finalSigma=");
                if (!(value==null)) {
                    finalSigma = Double.valueOf(value);
                    continue;
                }
                value = assignValue(parameter, "help");
                if (!(value==null)) {
//                    throw new InputException("help");
                }
                value = assignValue(parameter, "nsolutions=");
                if (!(value==null)) {
                    nSolutions = Integer.valueOf(value);
                    continue;
                }
                value = assignValue(parameter, "maxfailures=");
                if (!(value==null)) {
                    maxFailures = Integer.valueOf(value);
                    continue;
                }
                value = assignValue(parameter, "maxlagrange=");
                if (!(value==null)) {
                    maxLagrange = Integer.valueOf(value);
                    continue;
                }
                value = assignValue(parameter, "minlagrange=");
                if (!(value==null)) {
                    minLagrange = Integer.valueOf(value);
                    continue;
                }
                value = assignValue(parameter, "file=");
                if (!(value==null)) {
                    inputFile[inputFileCount] = value;
                    inputFileCount++;
                    continue;
                }
                value = assignValue(parameter, "extension=");
                if (!(value==null)) {
                    fileExtension = value;
                }
                value = assignValue(parameter, "column=");
                if (!(value==null)) {
                    inputColumn = Integer.valueOf(value);
                    continue;
                }
                value = assignValue(parameter, "maxrows=");
                if (!(value==null)) {
                    maxRows = Integer.valueOf(value);
                    continue;
                }
                value = assignValue(parameter, "left=");
                if (!(value==null)) {
                    if (value.equalsIgnoreCase("infinite"))
                        leftBoundary = GlobalConstants.INFINITE;
                    else if (value.equalsIgnoreCase("finite")) {
                        leftBoundary = GlobalConstants.FINITE;
                    }
                    else {
                        leftBoundary = GlobalConstants.SPECIFIED;
                        leftBoundaryValue = Double.valueOf(value);
                    }                                
                    continue;
                }
                value = assignValue(parameter, "right=");
                if (!(value==null)) {
                    if (value.equalsIgnoreCase("infinite"))
                        rightBoundary = GlobalConstants.INFINITE;
                    else if (value.equalsIgnoreCase("finite"))
                        rightBoundary = GlobalConstants.FINITE;                     
                    else {
                        rightBoundary = GlobalConstants.SPECIFIED;
                        rightBoundaryValue = Double.valueOf(value);
                    }                          
                    continue;
                }
                value = assignValue(parameter, "window=");
                if (!(value==null)) {
                    if (String.valueOf(value).equalsIgnoreCase("true")) {
                        window = true;
                    }
                    continue;
                }
                value = assignValue(parameter, "points=");
                if (!(value==null)) {
                    points = Integer.valueOf(value);
                    continue;
                }
                value = assignValue(parameter, "confidence=");
                if (!(value==null)) {
                    confidence = Integer.valueOf(value);
                    continue;
                }
                value = assignValue(parameter, "starting partition=");
                if (!(value==null)) {
                    firstPartition = Integer.valueOf(value);
                    continue;
                }
                value = assignValue(parameter, "symmetryPoint=");
                if (!(value==null)) {
                    symmetryPoint = Double.valueOf(value);
                    symmetry = true;
                    symmetrySpecified = true;
                    continue;
                }
                value = assignValue(parameter, "symmetry=");
                if (!(value==null)) {
                    if (String.valueOf(value).equalsIgnoreCase("true")) {
                        symmetry = true;
                    }
                    continue;
                }
                value = assignValue(parameter, "lagrangeAdd=");
                if (!(value==null)) {
                    lagrangeAdd = Integer.valueOf(value);
                    continue;
                }
                value = assignValue(parameter, "innerLoop=");
                if (!(value==null)) {
                    innerLoop = Integer.valueOf(value);
                    continue;
                }
                value = assignValue(parameter, "trials=");
                if (!(value==null)) {
                    trials = Integer.valueOf(value);
                    continue;
                }
                value = assignValue(parameter, "performance=");
                if (!(value==null)) {
                    if (String.valueOf(value).equalsIgnoreCase("true")) {
                        performance = true;
                    }
                    else {
                        performance = false;
                    }
                }
            } catch (NumberFormatException e) {
                System.out.println(parameter + ":" + e);
            }
        }                
        inputFile = Arrays.copyOf(inputFile, inputFileCount);
    }
    
    
    /**
     * Looks for the specified substring within another string and returns the index value if found.
     * 
     * @param original The string being searched.
     * @param compare The string being searched for.
     * @return The index of the value found, null if it is not found.
     */    
    private String assignValue(String original, String compare) {
        if (original == null)
            return null;
        int index = original.indexOf(compare);
        if (index > -1)
            return original.substring(index + compare.length());
        else 
            return null;
    }    
    
    
    /**
     * Checks for errors in the user input.
     */    
    private void verifyInput() {
        if (leftBoundary > rightBoundary) {
            System.out.println("Left boundary cannot be greater than right boundary.");
        }
    }
        
    
       
}
