# Supplementary material for: High throughput nonparametric probability density estimation
Source: PLoS One. 2018 May 11;13(5):e0196937. doi: 10.1371/journal.pone.0196937 (PMC5947915; doi:10.1371/journal.pone.0196937)
Supplement: S1 Source Code — (ZIP) [file pone.0196937.s001.zip › src/estimatepdf/MaximizeScore.java]

package estimatepdf;

import java.util.Arrays;
import java.util.Date;


/**
 *
 * @author jenny farmer
 */
public class MaximizeScore {
        
    boolean     solutionNotFound,
                useLast = false;
    
    int         nFunctions,
                seed,
                inc = 0,
                maxLagrange,
                dataCount,
                minLagrange = 0;     
    
    double      y2 = 0,
                score,
                qScoreEff = 0,
                normFactor = 1,
                normalize = 0,
                lowerPercent = 0;          
          
    double []   zTransform,
                r,
                rBest,
                pdf,
                cdf,
                unevenDX,
                inverse,
                doubleInverse;
    
    ChebyChev   cheby;    
    
    Scores      scoreFunction;   
    
    /**
     * Constructor initializes ChebyChev polynomial class
     */
    public MaximizeScore() {
        try {   
            cheby = new ChebyChev();  
        }  catch(Exception e) {
            System.out.println("error intializing minimizing score:  " + e.getMessage());
        }      
    }
    
    /**
     * Finds a set of Lagrange multipliers that produces a probability density function with an acceptable score using order statistics 
     * 
     * @param enforceMin    true if a minimum number of lagrange multipliers is required for initialization
     * @param input         Input parameters from the user
     * @param zInput        transformed partitioned data
     * @param scoreFunction function maintaining scoring algorithms 
     * @param allData       entire dataset read from input file
     * @param newLagrange   starting lagrange multipliers
     * @param finalSigma    smallest step size for funnel diffusion
     * @param initSigma     beginning step size for funnel diffusion
     * @param maxLagrange   maximum allowed lagrange multiplers
     * @return 
     */
    public double [] maximize (boolean enforceMin, InputParameters input, double [] zInput, double [] newLagrange, InputData allData, double initSigma, double finalSigma, Scores scoreFunction, int maxLagrange) {
               
        if (enforceMin) minLagrange = input.minLagrange;
        double [] z = zInput;
        dataCount = z.length;
        this.scoreFunction = scoreFunction;
        Arrays.sort(z);   
        zTransform = new double[z.length];
        for (int i=0; i < z.length; i++) {
            zTransform[i] = (z[i] + 1)/2.0;
        }
        this.maxLagrange = maxLagrange;
        inverse = allData.inverse;
        unevenDX = allData.getDz();        
        normFactor = allData.norm;
        recalcCheby();
        
        cdf = new double[unevenDX.length];
                        
        seed = (int) (new Date().getTime());
        double sigmaMu = input.decayRate;   
        
        r = new double[dataCount]; 
        rBest = new double[dataCount];   
   
        double [] lagrange = new double[newLagrange.length];   
        System.arraycopy(newLagrange, 0, lagrange, 0, newLagrange.length);
        
        boolean funnelFinished = false, 
                giveUp = false;
                     
        solutionNotFound = false;        
                       
        if (input.debug) {
            System.out.println("initial sigma = " + initSigma);
            System.out.println("final sigma = " + finalSigma);
        }
        
        try {     
            double newScore;
            int loopCount = 0;
            calculatePDF(newLagrange);
            map();
            System.arraycopy(r, 0, rBest, 0, r.length);
            
            score = calculateScore();
            if (input.debug) {
                printScores(lagrange, input.debug); 
                System.out.println("initial score = " + score);
                System.out.println();             
            }
            if ((lagrange.length >= minLagrange) && (scoreFunction.checkStatus())) {
                if (input.debug) {
                    System.out.println("found instantly");  
                    printScores(lagrange);
                }
                System.arraycopy(newLagrange, 0, lagrange, 0, newLagrange.length);
                return lagrange;
            }    
            double currentSigma = initSigma;
            int stepSize = input.innerLoop;       
            
            if (lagrange.length == 1) {
                lagrange = new double[2];
            }
            
            newLagrange = funnelDiffusion(lagrange, currentSigma);        
            int lagrangeAddCount = 0;
            double lastLagrangeScore = score;  
          
            while (true) {
                loopCount++;
                calculatePDF(newLagrange);
                map();
                newScore = calculateScore();                               
                if (newScore > score) {
                    score = newScore;  
                    if (input.debug) System.out.println("New score: " + score + " partition size: " + z.length + " target: "  + scoreFunction.targetPartitionSize);
                    System.arraycopy(newLagrange, 0, lagrange, 0, newLagrange.length);
                    System.arraycopy(r, 0, rBest, 0, r.length);
                    
                    if (input.debug) printScores(lagrange, input.debug);
                    
                    if ((lagrange.length >= minLagrange) && (scoreFunction.checkStatus())) {
                        if (input.debug) System.out.println("found");         
                        break;       
                    }                            
                }
                if (loopCount > stepSize) {            
                    currentSigma /= sigmaMu;
                    if (currentSigma < finalSigma) funnelFinished = true;
                    loopCount = 0;
                }
                if (funnelFinished) {                    
                    if (lagrange.length > maxLagrange) giveUp = true;              
                    if (giveUp) {            
                        if (input.debug) System.out.println("solution not found");
                        scoreFunction.setTargetScore(score);
                            if ((lagrange.length >= minLagrange) && (lowerPercent > 5.0) && (scoreFunction.checkStatus())) {
                                System.out.println(lowerPercent + "%, OK");
                            }
                            else {
                                solutionNotFound = true;
                            }
                        break;
                    }        
                    if (lagrange.length < 5) inc = 1;
                    else inc = 2;
                                        
                    System.arraycopy(lagrange, 0, newLagrange, 0, newLagrange.length);
                    lagrange = new double[lagrange.length + inc];
                    System.arraycopy(newLagrange, 0, lagrange, 0, newLagrange.length);
                    newLagrange = new double[newLagrange.length + inc];
                    if (input.debug)
                        System.out.println("adding lagrange: " + (newLagrange.length));
               
                    funnelFinished = false;
                    if (Math.abs(score-lastLagrangeScore)/Math.abs(lastLagrangeScore) < (input.percentImprove)) { 
                        if (lagrangeAddCount > input.lagrangeImprove) { 
                             if (input.debug) System.out.println("Less than " + input.percentImprove*100 + "% improvement in " + input.lagrangeImprove + " langrange additions.  Giving up.");                                  
                            scoreFunction.setTargetScore(score);
                            if ((lagrange.length >= minLagrange) && (lowerPercent > 5.0) && (scoreFunction.checkStatus())) {
                                System.out.println(lowerPercent + "%, OK");
                            }
                            else {
                                solutionNotFound = true;
                            }
                            break;
                        }
                        else {
                            lagrangeAddCount++;   
                        }
                    }
                    else {
                        lastLagrangeScore = score;
                        lagrangeAddCount = 0;
                    }                   
                    currentSigma = initSigma;
                    newLagrange = funnelDiffusion(lagrange, currentSigma);
                }        
                else {
                    newLagrange = funnelDiffusion(lagrange, currentSigma);
                }
            }           
        } catch(Exception e) {
            System.out.println("error minimizing score:  " + e.getMessage());
            return null;
        }         
        qScoreEff = scoreFunction.targetConfidence;
        return lagrange;
    }
    
    
    private void recalcCheby () {
        int iPoints = inverse.length;
        doubleInverse = new double[2*iPoints - 1];              
        int count = 0;
        try {
            for (int j = 0; j < (iPoints-1); j++) {
                doubleInverse[count] = inverse[j];
                doubleInverse[count+1] = (inverse[j] + inverse[j+1])/2.0;
                count += 2;
            }
        } catch(Exception e) {
            System.out.println("Error in recalcCheby " + e + " :count = " + count);
        }
        doubleInverse[doubleInverse.length - 1] = (1.0 + inverse[inverse.length - 1])/2;//1.0;         
        cheby.initialize(doubleInverse);        
    }
    
    private void calculatePDF (double [] lagrange) {         
        
         int modes = lagrange.length;         
         int iPoints = inverse.length;
         
         double [][] T = new double[modes][iPoints*2 - 1];  
         cdf = new double[iPoints];
         pdf = new double[iPoints*2 - 1];  
         double [] x = new double[iPoints*2 - 1];  
         
         try {
             for (int n = 1; n < modes; n++) {
                T[n] = cheby.getTerms(n-1, doubleInverse);
             }               
                                 
             T[0][0] = 1;
             for (int n = 0; n < modes; n++) {
                x[0] += lagrange[n]*T[n][0];                
             }
                      
             pdf[0] = Math.exp(x[0] + normalize);             
             double max = 0;
             
             for (int k = 1; k < pdf.length; k++) {   
                T[0][k] = 1;
                for (int n = 0; n < modes; n++) {
                    x[k] += lagrange[n]*T[n][k];
                }
                if (x[k] > max) max = x[k];
                pdf[k] = Math.exp(x[k] + normalize);
                if (Double.isInfinite(pdf[k])){
                    pdf[k] = Double.MAX_VALUE;
                }   
                if (Double.isNaN(pdf[k])){
                    System.out.println("pdf is NaN!!");
                    pdf[k] = Double.MAX_VALUE;
                }   
             }                           
             
             integratePDF(); 
             normalize = -max;
             if (Double.isInfinite(normalize)){
                 System.out.println("normalization is infinite");
             }                                            
         } catch(Exception e) {
             System.out.println("Error calculating PDF: " + e);
         }
     }     
       
    private void integratePDF() {
        int count = 1;   
        cdf[0] = (pdf[0])*unevenDX[0]/2;
             
        for (int k = 1; k < cdf.length; k++) {
            cdf[k] = cdf[k-1] + (pdf[count-1] + 4*pdf[count] + pdf[count+1])*unevenDX[k-1]/6.0; 
            if (Double.isInfinite(cdf[k])){
                cdf[k] = Double.MAX_VALUE;
            }
            count += 2;
        }   
      
        double constant = cdf[cdf.length - 1]/normFactor;
        for (int k = 0; k < cdf.length; k++) {                      
            cdf[k] /= constant;
        }                 
    }
    
    
    private void map () throws Exception {
        
        double  z1,
                z2,
                zCalc1,
                endpointCDF;
        
        int mPoints = inverse.length;
        int startPoint = 0;        
        
        try {        
            for (int k = 0; k < zTransform.length; k++) {                
                int j;
                for (j = startPoint; j < mPoints; j++) {
                    if (zTransform[k] < inverse[j])
                        break;
                }
                startPoint = j;
                if (j==0) z1 = 0;
                else z1 = inverse[j-1];                
                 
                if (j >= mPoints) {     
                    z2 = 1.0;
                    endpointCDF = normFactor;
                }                           
                else {
                    z2 = inverse[j];
                    endpointCDF = cdf[j];
                }                             
           
                zCalc1 = (zTransform[k] - z1)/(z2 - z1);
                if (j==0) {
                    r[k] = zCalc1*(endpointCDF);     
                } else {                    
                    r[k] = cdf[j-1] + zCalc1*(endpointCDF - cdf[j-1]);     
                }       
                r[k] /= normFactor;
                if (r[k] < 0 ) {
                    System.out.println("ERROR: random number is negative!");
                }
            }     
        }
         
        catch (Exception e) {
            System.out.println("Error mapping data: " + e);
            throw e;
        }          
    }           
    
    
    private double calculateScore() throws Exception {
        
        try {     
            double orderedScore = scoreFunction.getScore(r);           
            double penalty = 0;
            if (GlobalConstants.PENALTY) {
                penalty = scoreFunction.functions.penalty;
            }
            return orderedScore - penalty;
        } catch(Exception e) {
            throw e;
        } 
    }
    
    private void printScores(double [] L) {   
        printScores(L, false);
    }
    
    private void printScores(double [] L, boolean debug) {   
        if (debug) {
            System.out.println("partition size = " + zTransform.length);
            System.out.println("target partition size = " + scoreFunction.targetPartitionSize);
            System.out.println(L.length + " lagrange multipliers");
            System.out.println("Total score = " + score);
        }
        
        double penalty = 0;
        if (GlobalConstants.PENALTY) {
            penalty = scoreFunction.functions.penalty;
            System.out.println("penalty score = " + penalty);
        }
              
        double netScore = score + penalty;
        System.out.println("Net score = " + netScore);
        System.out.println("q score = " + scoreFunction.targetConfidence);
        System.out.println();
    }
    
    
    private double [] funnelDiffusion(double [] original, double currentSigmaMu) { 
        double [] updated = new double[original.length];
        System.arraycopy(original, 0, updated, 0, original.length);
        for (int j=0; j < updated.length; j++) {
            updated[j] = random(original[j], (currentSigmaMu*(0.1 * Math.abs(original[j]) + 1.0)/2));
        }       
        return updated;
    }
       
        
    private double random(double m, double s) {
        
        double x1, x2, w, y1;

        if (useLast) {
            y1 = y2;
            useLast = false;
        }
        else {
            do {
                x1 = 2*ranX() - 1;
                x2 = 2*ranX() - 1;
                w = x1 * x1 + x2 * x2;
            } while ( w >= 1.0 );

            w = Math.sqrt((-2.0 * Math.log(w))/w);
            y1 = x1 * w;
            y2 = x2 * w;
            useLast = true;
        }
        return(m + y1 * s);
    }
     
    private double ranX() {
        double x;
        seed=seed*1566083941 + 1;
        x=seed*2.328306e-10+0.5;
        return x;
    }  

}
