# Supplementary material for: High throughput nonparametric probability density estimation
Source: PLoS One. 2018 May 11;13(5):e0196937. doi: 10.1371/journal.pone.0196937 (PMC5947915; doi:10.1371/journal.pone.0196937)
Supplement: S1 Source Code — (ZIP) [file pone.0196937.s001.zip › src/estimatepdf/Scores.java]

package estimatepdf;

import java.io.*;
import java.util.Arrays;

/**
 * Handles the scoring for the maximum entropy method, to determine the likelihood that a give set of numbers on the interval [0, 1]
 * is sampled uniform random data.  Currently used single order statistics, but can be easily extended to us other statistical methods
 * to score the data.
 * 
 * @author jenny farmer
 */
public class Scores {
    
    
    int             targetPartitionSize = 0; 
    
    double          targetScore,
                    targetConfidence = 0,
                    score;  
    
    double []       probabilities  = new double[GlobalConstants.NUMBER_OF_ERRORS],
                    errors;  
    
    SingleOrdered   functions;
    
    
    /**
     * Sets the class to be used for scoring, currently order statistics
     * 
     * @param function
     */
    public Scores(SingleOrdered function){
        this.functions = function;
    }   
    
    
    /**
     * Sets initial values needed for scoring
     * 
     * @param N                 total size of dataset being evaluated
     * @param confidence        desired confidence level
     * @param partitionStart    size of initial partition
     * @throws Exception
     */
    public void getMetrics(int N, double confidence, double partitionStart) throws Exception {  
        double initPartition = Math.log(partitionStart - 1)/Math.log(2);
        double dPartition = Math.log(N)/Math.log(2) - initPartition + 1;
        int nPartitions = (int) dPartition;        
        if (partitionStart > N) nPartitions = 1;      
        if (nPartitions != dPartition) nPartitions++;  
        readFile();    
        setTargetScore(confidence);
    }
    
    
/**
 * Reads the likelihood text file to set the confidence levels for scoring
 * 
 * @return  true if successful
 */
    private boolean readFile() {
        String line;         
        errors    = new double[GlobalConstants.NUMBER_OF_ERRORS];              

        try{
            FileReader pe = new FileReader("likelihood.txt");
            BufferedReader buff = new BufferedReader(pe);
       
            for (int j = 0; j < GlobalConstants.NUMBER_OF_ERRORS; j++) {
                line = buff.readLine().trim();
                if (line == null) break;
                errors[j] = Double.valueOf(line.substring(0, line.indexOf("\t")));
                probabilities[j] = Double.valueOf((line.substring(line.indexOf("\t") + 1)).trim());
            }    
            buff.close();
            pe.close();
        } catch (IOException e) {
            System.out.println("WARNING: file likelihood.txt not found.  Creating new errors for all partitions. ");
            return false;
        }        
        return true;        
    }
     
    
    /**
     * Sets the current target partition size and dataset size
     * 
     * @param p target partition size
     * @param N dataset size
     */
    public void setPartitionTargets(int p, int N) {           
        this.targetPartitionSize = N;
        functions.setFactorials(p, N);                 
    }
    
    /**
     *
     * @param qScore
     * @throws Exception
     */
    public void setTargetScore(double qScore) throws Exception {
        targetConfidence = qScore;
        targetScore = getTarget(qScore);
    }
    
    /**
     * Checks to determine if current score meets the desired threshold
     * 
     * @return  true if score is acceptable
     * @throws Exception
     */
    public boolean checkStatus()  throws Exception  {   
        return score >= targetScore;
    }    
               
    /**
     * Calculates the score for the data
     * 
     * @param r data to be scored 
     * @return  score
     * @throws Exception
     */
    public double getScore(double [] r) throws Exception {         
        score = functions.calculateScore(r);                       
        return score;
    }
   
    
    /**
     * Determines the target score needed to meet the desired threshold confidence level
     * 
     * @param qScore    desired threshold confidence level
     * @return          target score required to meet threshold
     * @throws Exception 
     */
    private double getTarget (double qScore) throws Exception {
        try {
            double E;
            qScore /= 100;
            int index = -Arrays.binarySearch(probabilities, qScore) - 1;
            if (index >= probabilities.length) {
                E = errors[errors.length-1];
            }
            else if (index <= 0) {
                E = errors[0];
            }
            else {
                double E1 = errors[index-1];
                double E2 = errors[index];
                double P1 = probabilities[index-1];
                double P2 = probabilities[index];
                E = E1 + (qScore-P1)*(E2 - E1)/(P2 - P1);
            }
            return E;
        }
        catch (Exception e) {
            System.out.println("Error interpolating probability: " + e);
            throw e;
        }
    }       
    
}
        
