# Supplementary material for: High throughput nonparametric probability density estimation
Source: PLoS One. 2018 May 11;13(5):e0196937. doi: 10.1371/journal.pone.0196937 (PMC5947915; doi:10.1371/journal.pone.0196937)
Supplement: S1 Source Code — (ZIP) [file pone.0196937.s001.zip › src/estimatepdf/SingleOrdered.java]

package estimatepdf;
import java.util.ArrayList;
import java.util.Arrays;

/**
 * Scoring for ranked random numbers using single order statistics
 * 
 * @author jenny farmer
 */
public class SingleOrdered {              

    private double [] factorials;
    private int [] indices;  
    int N = 0;    
    double penalty = 0;
    double [] uniformL;    
                 
    /**
     * For a given partition size of a dataset, calculate the factorial values needed to calculate the order statistics probability 
     * 
     * @param p partition size
     * @param N total dataset size
     */
    public void setFactorials (int p, int N) {
        this.N = N;
        factorials = new double[p];
        indices = Tools.calculateIndices(p, N, false);
        for (int i = 0; i < p; i++) {
            factorials[i] = (smartFactorial(N)) - (smartFactorial(indices[i])) - (smartFactorial(N-indices[i]-1));          
        } 
        
        if (GlobalConstants.PENALTY) {
            double endPoints = p*0.005;
            int end = (int) endPoints; 
            if (end == 0) end++;
            uniformL = new double[end*2];
            
            for (int i = 0; i < end; i++) {
                double log = 0;
                double r = (indices[i] + 1.0)/(N + 1.0);
                log = (indices[i])*Math.log(r) + (N-indices[i]-1)*Math.log(1.0 - r);
                uniformL[i] = log + factorials[i];
                uniformL[2*end-i-1] = uniformL[i];
            }
        }           
    }
                    
    /**
     * Calculates the score of a set of numbers on [0, 1] based on order statistics.
     * 
     * @param r numbers on interval [0, 1] to be scored
     * @return  score
     * @throws Exception
     */
    public double calculateScore(double [] r) throws Exception {

        int p = r.length;
        double L = 0;
        double [] Ls = new double[p];
        for (int i = 0; i < p; i++) {
            double log = 0;
            double epsilon = .000000000000001;
            if (r[i] <= 0) 
                log = (indices[i])*Math.log(epsilon) + (N-indices[i]-1)*Math.log(1.0 - r[i]);
            else if (r[i] >= 1) 
                log = (indices[i])*Math.log(r[i]) + (N-indices[i]-1)*Math.log(epsilon);
            else 
                log = (indices[i])*Math.log(r[i]) + (N-indices[i]-1)*Math.log(1.0 - r[i]);
            Ls[i] = log + factorials[i];
            L += Ls[i];
            if (Double.isNaN(L)){
                    System.out.println("score is NaN!!");
                }
        }        
        
        if (GlobalConstants.PENALTY) {
            double endPoints = p*0.005;
            int end = (int) endPoints; 
            if (end == 0) end++;
            penalty = 0;
            int l = uniformL.length;
            double [] penalties = new double[l];
                for (int i = 0; i < end; i++) {        
                    penalty += Math.abs(Ls[i] - uniformL[i]);
                    penalty += Math.abs(Ls[p-i-1] - uniformL[l-i-1]);
                    penalties[i] = Math.abs(Ls[i] - uniformL[i]);
                    penalties[l-i-1] = Math.abs(Ls[p-i-1] - uniformL[l-i-1]);
                }
                penalty /= end;
                penalty = Math.log(1 + penalty*0.1);
        }
                
        L /= p;
        L -= 0.5*Math.log(N);
        return L;
    }
    
    /**
     * Calculates the factorial of a number using Stirling's Approximation if it is greater than 10.
     * 
     * @param x     the number to apply the factorial function to
     * @return      the factorial of the number
     */
    private double smartFactorial (int x) {
        if (x < 10)
            return Math.log(factorial(x));
        else
            return stirlingApproxLn(x);
    }   
    
    /**
     * Calculates the factorial of a number 
     * 
     * @param x     the number to apply the factorial function to
     * @return      the factorial of the number
     */
    private double factorial (int n) {
        double product = 1;
        for (int i=2; i<=n; i++) {
            product *= i;
        }
        return product;
    }
  
    /**
     * Calculates the factorial of a number using Stirling's Approximation 
     * 
     * @param x     the number to apply the factorial function to
     * @return      the factorial of the number
     */
    private static double stirlingApproxLn(double x) {        
        if (x==0) return 1;
        return x*Math.log(x)-x + Math.log(Math.sqrt(2*Math.PI*x));
    }     
      
}
