# Supplementary material for: High throughput nonparametric probability density estimation
Source: PLoS One. 2018 May 11;13(5):e0196937. doi: 10.1371/journal.pone.0196937 (PMC5947915; doi:10.1371/journal.pone.0196937)
Supplement: S1 Source Code — (ZIP) [file pone.0196937.s001.zip › src/estimatepdf/Tools.java]

package estimatepdf;
import java.util.ArrayList;
import java.util.Arrays;
import java.util.List;

/**
 * Miscellaneous set of commonly used tools
 * 
 * @author jenny farmer
 */
public class Tools {
    
    /**
     * Calculates evenly spaced indices in order to partition a larger array into a representative partition
     * 
     * @param subsetSize  number of indices to create
     * @param totalSize   total number of larger array to partition
     * @param debug       set to true for print statements useful in debugging
     * @return
     */
    public static int [] calculateIndices (int subsetSize, int totalSize, boolean debug) {        

        boolean endPoints = GlobalConstants.PARTITION_ENDPOINTS;
        int [] partitionIndices;  
        if (debug) {
            System.out.println("total " + totalSize + " subset " + subsetSize);  
        }
        if (subsetSize > totalSize) {
            subsetSize = totalSize;
        }
        if (subsetSize != totalSize) {
            subsetSize += 2;
        }              
        if (subsetSize == totalSize) {
            partitionIndices = new int[totalSize];
            for (int p = 0; p < totalSize; p++) {
                partitionIndices[p] = p;
            }
        }
        else {
            ArrayList indices = new ArrayList();
            if (endPoints) {
               indices.add(0);
               indices.add(totalSize-1);
               subsetSize -= 2;
            }
            else if (subsetSize == totalSize + 1) {
                indices.add(0);
            }
            indices = getDataSubset(0, totalSize-1, subsetSize-2, indices);    
            partitionIndices = getArrayInt(indices);
            Arrays.sort(partitionIndices);
        }
        return partitionIndices;
    }
    
    /**
     * Recursively builds a list of indices as a means of partitioning a dataset equally
     * 
     * @param lo        minimum value for dataset to be partitioned 
     * @param hi        maximum value for dataset to be partitioned
     * @param size      size of partition
     * @param indices   current list of indices
     * @return
     */
    public static ArrayList getDataSubset(int lo, int hi, int size, ArrayList indices) {
        int size1 = 0,
            size2 = 0;
        double midPoint = Math.rint((hi + lo)/2.0); 
        int iMidPoint = (int) midPoint;
        if ((iMidPoint == lo) || (iMidPoint == hi)) {
            System.out.println("Error getting subset:  MidPoint is on Boundary");
            return indices;
        }
        indices.add(iMidPoint);
        if (size == 1) {
            return indices;
        }
        if (size == 0) {
            System.out.println("Error getting subset:  Size is Zero");
        }
        size--;
        if ((midPoint - iMidPoint) >= 0.5) {
            size1 = (int) Math.ceil(size/2.0);
            size2 = (int) Math.floor(size/2.0);
        }
        else {
            size1 = (int) Math.floor(size/2.0);
            size2 = (int) Math.ceil(size/2.0);
        }
                
        if (size1 != 0) {
            getDataSubset(lo, iMidPoint, size1, indices);
        }
        if (size2 != 0) {
            getDataSubset((int) iMidPoint, hi, size2, indices);
        }
        
        return indices;
    }
    
    /**
     * Converts a List data type to array of integers
     * 
     * @param original List containing integers
     * @return integer array
     */
    public static int [] getArrayInt(List original) {
         int [] array = new int[original.size()];
         for (int j = 0; j < original.size(); j++) {
             array[j] = (Integer) original.get(j);
         }
         return array;
    }
    
    /**
     * Converts a List data type to array of doubles
     * 
     * @param original List containing doubles
     * @return double array
     */
    public static double [] getArrayDouble(List original) {
         double [] array = new double[original.size()];
         for (int j = 0; j < original.size(); j++) {
             array[j] = (Double) original.get(j);
         }
         return array;
    } 
    
    
}
