# Supplementary material for: High throughput nonparametric probability density estimation
Source: PLoS One. 2018 May 11;13(5):e0196937. doi: 10.1371/journal.pone.0196937 (PMC5947915; doi:10.1371/journal.pone.0196937)
Supplement: S1 Source Code — (ZIP) [file pone.0196937.s001.zip › src/estimatepdf/WriteResults.java]

package estimatepdf;
import java.io.*;
import java.util.ArrayList;
import java.util.Calendar;

/**
 * A collection of useful methods for producing output, both for plotting and debugging
 * 
 * @author jenny farmer
 */
public class WriteResults {
    
    
    /**
     * Produces an output file listing mapped uniform random data values.  Useful in creating residual plots to visually assess randomness
     * 
     * @param inputFilename
     * @param r
     * @param solutionNumber
     * @param input
     * @param noSolution
     * @param partitionSize
     */
    public void writeRandom(String inputFilename, double [] r, int solutionNumber, InputParameters input, boolean noSolution, int partitionSize) {
         try {
             
            String fileName = constructFilename(input, noSolution, solutionNumber, partitionSize);
            FileWriter file = new FileWriter(inputFilename + "Random" + fileName);       
            BufferedWriter buffer = new BufferedWriter(file);
       
            for (int i = 0; i < r.length; i++) {
                buffer.write(r[i] + "");
                buffer.newLine();
            }
            
            buffer.close();
            file.close();                               
                        
        } catch (IOException e) {
            System.out.println("Write Random:  Error writing to outputfile: " + e.toString());
        }
    }
    
    
    
    /**
     * Writes a single column of data to a file
     * 
     * @param inputFilename
     * @param r
     */
    public void writeColumn(String inputFilename, double [] r) {
         try {
             
            FileWriter file = new FileWriter(inputFilename );       
            BufferedWriter buffer = new BufferedWriter(file);
       
            for (int i = 0; i < r.length; i++) {
                buffer.write(r[i] + "");
                buffer.newLine();
            }
            
            buffer.close();
            file.close();                               
                        
        } catch (IOException e) {
            System.out.println("Write Random:  Error writing to outputfile: " + e.toString());
        }
    }
    
    /**
     * Writes the given Lagrange multipliers to a file in column format
     * 
     * @param filename
     * @param lagrange
     * @param solution
     */
    public void writeLagrange(String filename, double [] lagrange, int solution) {
        try {
            FileWriter file = new FileWriter(filename + "Lagrange_" + solution + ".txt");
            BufferedWriter buffer = new BufferedWriter(file);
       
            for (int i = 0; i < lagrange.length; i++) {
                buffer.write(i + "    " + lagrange[i]);
                buffer.newLine();
            }
            
            buffer.close();
            file.close();                               
                        
        } catch (IOException e) {
            System.out.println("Lagrange Mutlipliers:  Error writing to outputfile: " + e.toString());
        }
    }
    
    /**
     * Writes CPU times to a file
     * 
     * @param filename
     * @param input
     * @param bad
     * @param duration
     */
    public void writeTimes(String filename, InputParameters input, int bad, long duration) {  
        try {     
           
            FileWriter file = new FileWriter(filename + "_times.txt", true);
            BufferedWriter buffer = new BufferedWriter(file);
            double timeValue = duration/(1000*60.0);
            buffer.write(timeValue + "");// + "     " + bad);
            buffer.newLine();
            buffer.close();
            file.close();                               
                        
        } catch (IOException e) {
            System.out.println("Error writing to outputfile: " + e.toString());
        }
    }
    
    /**
     * Writes basic statistics for multiple runs of a given sample.  Intended to be used with the 'performance' user parameter.
     * 
     * @param filename
     * @param good
     * @param duration
     * @param min
     * @param max
     * @param avg
     * @param input
     * @param data
     */
    public void writeStats(String filename, int good, long duration, long min, long max, long avg, InputParameters input, InputData data) {
        try {
            FileWriter file = new FileWriter(filename + "_stats.txt", true);
            BufferedWriter buffer = new BufferedWriter(file);
            Calendar currentDate = Calendar.getInstance();
            
            buffer.write("date:  " + currentDate);
            buffer.newLine();
            buffer.write("functions used:  ");
            buffer.newLine();
            buffer.write("number of good solutions found:  " + good);
            buffer.newLine();
            buffer.write("total time for all solutions:  " + duration/(1000*60.0) + " minutes");
            buffer.newLine();
            buffer.write("minumum solution time:  " + min/(1000*60.0) + " minutes");
            buffer.newLine();
            buffer.write("maximum solution time:  " + max/(1000*60.0) + " minutes");
            buffer.newLine();
            buffer.write("average solution time:  " + avg/(1000*60.0) + " minutes");
            buffer.newLine();
            buffer.write("maximum allowed lagrange multipliers:  " + input.maxLagrange);
            buffer.newLine();
            buffer.write("starting partition:  "  + input.firstPartition);
            buffer.newLine();           
            buffer.write("symmetry:  "  + input.symmetry);
            buffer.newLine();
            buffer.write("symmetry point:  "  + input.symmetryPoint);
            buffer.newLine();
            buffer.write("attempts per step size:  "  + input.innerLoop);    
            buffer.newLine();
            buffer.write("points = " + data.mPoints);      
            buffer.newLine();              
            buffer.newLine();                 
            buffer.close();
            file.close();                               
                        
        } catch (IOException e) {
            System.out.println("Error writing to outputfile: " + e.toString());
        }
        
    }
    
    /**
     * Produces an output file listing all the input information provided, and the pdf/cdf in column format, suitable for plotting
     * 
     * @param data
     * @param input
     * @param lagrange
     * @param solutionNumber
     * @param inputFilename
     * @param score
     * @param noSolution
     * @param duration
     * @param qScoreEff
     * @param normalize
     * @param partitionSize
     * @param cdfpdf
     */
    public void write(InputData data, InputParameters input, double [] lagrange, int solutionNumber, String inputFilename, double score, boolean noSolution, long duration, double qScoreEff, double normalize, int partitionSize, int cdfpdf) {
   
        try {            
            String fileName = constructFilename(input, noSolution, solutionNumber, partitionSize);        
            FileWriter file;
            if (cdfpdf == 0)
                file = new FileWriter(inputFilename + fileName);    
            else if (cdfpdf == 1)
                file = new FileWriter(inputFilename + "PDF_" + solutionNumber + ".txt");    
            else //if (cdfpdf == 2)
                file = new FileWriter(inputFilename + "CDF_" + solutionNumber + ".txt");    
            
            BufferedWriter buffer = new BufferedWriter(file);
            
            double max = data.maxValue;
            double min = data.minValue;
       
            double normFactor = data.norm;
            
            int nTerms = lagrange.length;
            if (cdfpdf == 0) {
            double time = duration/(1000.0*60.0);
            if (time >= 1) {
                buffer.write("#   calculation time: " + duration/(1000.0*60.0) + " minutes");
            }
            else {                
                buffer.write("#   calculation time: " + duration/(1000.0) + " seconds");
            }
            buffer.newLine();          
            buffer.write("#");
            buffer.newLine();
            buffer.write("# PARAMETERS");
            buffer.newLine();
            buffer.write("#");
            buffer.newLine();
            buffer.write("#   minimum confidence:           "  + input.confidence + "%"); 
            buffer.newLine();
            buffer.write("#   minimum value:                " + data.originalMin);
            buffer.newLine();
            buffer.write("#   maximum value:                " + data.originalMax);    
            buffer.newLine();
            if (input.leftBoundary == GlobalConstants.INFINITE) {
                buffer.write("#   requested left boundary:      " + "infinite");
                buffer.newLine();
            }
            else {
                buffer.write("#   requested left boundary:      " + input.leftBoundaryValue);
                buffer.newLine();
            }
            if (input.rightBoundary == GlobalConstants.INFINITE) {
                buffer.write("#   requested right boundary:     " + "infinite");
                buffer.newLine();
            }
            else {
                buffer.write("#   requested right boundary:     " + input.rightBoundaryValue);
                buffer.newLine();
            }
            
            buffer.write("#   right outliers removed:       "  + data.rightWindowCount);
            buffer.newLine();
            buffer.write("#   left outliers removed:        "  + data.leftWindowCount);
            buffer.newLine();
            buffer.write("#   recalculated left boundary:   "  + data.leftBound);
            buffer.newLine();
            buffer.write("#   recalculated right boundary:  "  + data.rightBound);
            buffer.newLine();
            
            buffer.write("#   symmetry:                     "  + input.symmetry);
            buffer.newLine();
            buffer.write("#   symmetry point:               "  + input.symmetryPoint);
            buffer.newLine();
            buffer.write("#   starting partition:           "  + input.firstPartition);
            buffer.newLine();
            buffer.write("#   max lagrange :                "  + input.maxLagrange);
            buffer.newLine();
            buffer.write("#   attempts per step size:       "  + input.innerLoop);
            buffer.newLine();                           
            buffer.write("#   integration points:           " + data.mPoints);          
            buffer.newLine();     
            buffer.write("#   integration points adjusted:  " + data.mPointsAdjust);          
            buffer.newLine();     
            buffer.write("#");
            buffer.newLine();
            buffer.write("# SCORES");
            buffer.newLine();        
            buffer.write("#");
            buffer.newLine();
            buffer.write("#   qscore:               " + qScoreEff);   
            buffer.newLine();     
            buffer.write("#   total score (ln):     " + score);            
            buffer.newLine();   
            buffer.write("#");
            buffer.newLine();
            
            buffer.write("#");
            buffer.newLine();
            buffer.write("# LAGRANGE MULTIPLIERS (" + nTerms + ")");
            buffer.newLine();
            buffer.write("#");
            buffer.newLine();
            for (int j = 0; j < nTerms; j++) {
                buffer.write("#   " + lagrange[j]);
                buffer.newLine();
            }
            buffer.write("#");
            buffer.newLine();
            buffer.write("# PLOT POINTS");
            buffer.newLine();
            buffer.write("#");
            buffer.newLine();
            buffer.write("#  x                     PDF(x)                     CDF(x) ");
            buffer.newLine();  
            }
        
            double [] dz = data.getDr();
        
            ArrayList termsT  = new ArrayList();         
            ArrayList termsP  = new ArrayList(); 
            double p = 0;
            double termsSum = 0;     
 
            double z = 0;
            double q = min;
            for (int k = 0; k <= dz.length; k++) {
                z = (2*q - max - min) / (max - min);   
                if (Math.abs(z) > 1.0001) {
                    System.out.println("transformed value greater than 1: " + z);
                }
                termsT.clear();
                termsT.add(1.0);
                termsT.add(z);
                p = lagrange[0];
                for (int t = 1; t < nTerms; t++) {                
                    p += (Double) termsT.get(t) * lagrange[t];
                    termsT.add(2*z*((Double) termsT.get(t)) - (Double) termsT.get(t-1));
                }     
                p = Math.exp(p + normalize);
                if (Double.isInfinite(p)){
                    p = Double.MAX_VALUE;
                    System.out.println("ERROR: probability is infinite!");
                }
                p /= (max - min)/2;
                termsP.add(p);
                if (k < dz.length) {
                    termsSum += p*dz[k];
                    q += dz[k];
                }
                else {
                    termsSum += p*dz[k-1];
                }    
            }                              
       
            termsSum /= normFactor;
         
            for (int k = 0; k < dz.length; k++) {
                double pk = (Double) termsP.get(k)/termsSum;
                termsP.set(k, pk);
                if (input.symmetry) {
                    termsP.set(k, pk/2.0);
                }
             }
        
             double [] cdf = new double[dz.length];           
             double [] pdf = new double[dz.length];                      
             double [] dzBig = new double[dz.length]; 
             termsSum = 0;
             int count = 0;
             if (input.symmetry) {
                cdf = new double[dz.length*2 - 1];  
                pdf = new double[dz.length*2 - 1]; 
                dzBig = new double[dz.length*2 - 1];
                for (int k = (dz.length - 1); k > 0; k--) {                
                    termsSum += (Double) termsP.get(k)*dz[k];
                    cdf[count] = termsSum;           
                    dzBig[count] = dz[k];
                    pdf[count++] = (Double) termsP.get(k);      
                 }            
             }
             for (int k = 0; k < dz.length; k++) {                
                termsSum += (Double) termsP.get(k)*dz[k];
                cdf[count] = termsSum;           
                dzBig[count] = dz[k];
                pdf[count++] = (Double) termsP.get(k);
            }   
               
            q = min;   
            if (input.symmetry) {
                q = -max;
            }
            for (int k = 0; k < dzBig.length; k++) {
                    if (cdfpdf == 0)
                    buffer.write(q + "   " +  pdf[k] + "   " + cdf[k]);     
                    else if (cdfpdf == 1)
                        buffer.write(q + "   " +  pdf[k] + "   " );  
                    else if (cdfpdf == 2)         
                        buffer.write(q + "   " +  cdf[k] + "   " );
                    buffer.newLine();
                if (k < dzBig.length) {
                    q += dzBig[k];
                }
            }
            if(Math.abs(1.0 - cdf[cdf.length - 1]) > 0.01) {
                System.out.println("ERROR: Normalization is incorrect by more than 0.01 percent error.");
                System.out.println("       Integral under the curve = " + (cdf[cdf.length - 1]));
            }
            buffer.close();
            file.close();                               
                        
        } catch (IOException e) {
            System.out.println("Error writing to outputfile: " + e.toString());
        } catch (Exception e) {
            System.out.println("Error calculating final results: " + e.toString());
        }
    }
      
    /**
     * Writes all output, similar to write() method, for a single partition of the data.  Useful in debugging and detecting convergence.
     * 
     * @param data
     * @param input
     * @param lagrange
     * @param solutionNumber
     * @param inputFilename
     * @param score
     * @param noSolution
     * @param duration
     * @param qScoreMean
     * @param qScoreEff
     * @param metricFunction
     * @param normalize
     */
    public void writePartition(InputData data, InputParameters input, double [] lagrange, int solutionNumber, String inputFilename, double score, boolean noSolution, long duration, double qScoreMean, double qScoreEff, SingleOrdered [] metricFunction, double normalize) {
   
        try {            
            String fileName = constructFilename(input, noSolution, solutionNumber);        
            FileWriter file = new FileWriter(inputFilename + fileName);           
            BufferedWriter buffer = new BufferedWriter(file);
            
            double max = data.maxValue;
            double min = data.minValue;
            
            double normFactor = data.norm;
            
            int nTerms = lagrange.length;
            double time = duration/(1000.0*60.0);
            double [] dz = data.getDr();
        
            ArrayList termsT  = new ArrayList();         
            ArrayList termsP  = new ArrayList(); 
            double p = 0;
            double termsSum = 0;     
 
            double z = 0;
            double q = min;
            for (int k = 0; k <= dz.length; k++) {
                z = (2*q - max - min) / (max - min);   
                if (Math.abs(z) > 1.0) {
                    System.out.println("transformed value greater than 1: " + z);
                }
                termsT.clear();
                termsT.add(1.0);
                termsT.add(z);
                p = lagrange[0];
                for (int t = 1; t < nTerms; t++) {                
                    p += (Double) termsT.get(t) * lagrange[t];
                    termsT.add(2*z*((Double) termsT.get(t)) - (Double) termsT.get(t-1));
                }     
                double temp = p;
                p = Math.exp(p + normalize);
                if (Double.isInfinite(p)){
                    System.out.println("ERROR: probability is infinite!");
                }
                p /= (max - min)/2;
                termsP.add(p);
                if (k < dz.length) {
                    termsSum += p*dz[k];
                    q += dz[k];
                }
                else {
                    termsSum += p*dz[k-1];
                }    
            }                              
       
            termsSum /= normFactor;
         
            for (int k = 0; k < dz.length; k++) {
                double pk = (Double) termsP.get(k)/termsSum;
                termsP.set(k, pk);
                if (input.symmetry) {
                    termsP.set(k, pk/2.0);
                }
             }
        
             double [] cdf = new double[dz.length];           
             double [] pdf = new double[dz.length];                      
             double [] dzBig = new double[dz.length]; 
             termsSum = 0;
             int count = 0;
             if (input.symmetry) {
                cdf = new double[dz.length*2 - 1];  
                pdf = new double[dz.length*2 - 1]; 
                dzBig = new double[dz.length*2 - 1];
                for (int k = (dz.length - 1); k > 0; k--) {                
                    termsSum += (Double) termsP.get(k)*dz[k];
                    cdf[count] = termsSum;           
                    dzBig[count] = dz[k];
                    pdf[count++] = (Double) termsP.get(k);      
                 }            
             }
             for (int k = 0; k < dz.length; k++) {                
                termsSum += (Double) termsP.get(k)*dz[k];
                cdf[count] = termsSum;           
                dzBig[count] = dz[k];
                pdf[count++] = (Double) termsP.get(k);
            }   
               
            q = min;   
            if (input.symmetry) {
                q = -max;
            }
            for (int k = 0; k < dzBig.length; k++) {
                buffer.write(q + "   " +  pdf[k] + "   " + cdf[k]);
                buffer.newLine();
                if (k < dzBig.length) {
                    q += dzBig[k];
                }
            }
            if(Math.abs(1.0 - cdf[cdf.length - 1]) > 0.01) {
                System.out.println("ERROR: Normalization is incorrect by more than 0.01 percent error.");
                System.out.println("       Integral under the curve = " + (cdf[cdf.length - 1]));
            }
            buffer.close();
            file.close();                               
                        
        } catch (IOException e) {
            System.out.println("Error writing to outputfile: " + e.toString());
        } catch (Exception e) {
            System.out.println("Error calculating final results: " + e.toString());
        }
    }    
    
    private String constructFilename (InputParameters input, boolean noSolution, int solutionNumber) {        
        return constructFilename(input, noSolution, solutionNumber, 0);
    }
    
    private String constructFilename (InputParameters input, boolean noSolution, int solutionNumber, int partitionSize) {        
        
            String fileString = new String();                                    
            String confidenceString = new String();
            confidenceString =  "_"  + input.confidence;                                  
            String partitionString = new String();            
            String startingPartition = "_P" + ((new Integer(input.firstPartition))).toString();
            
            String partitionSizeString = new String();
            if (partitionSize > 0) {
                partitionString = "_partition" + partitionSize;
            }
            
            String sigmaString = new String();           
            
            String endString = "_" + solutionNumber + ".txt";
            if (noSolution) {
                endString = "_" + solutionNumber + "X.txt";
            }
            
            fileString =  confidenceString + sigmaString + partitionString + startingPartition + partitionSizeString + endString;
            
            return fileString;
            
    }
    
     
}
