# Supplementary material for: High throughput nonparametric probability density estimation
Source: PLoS One. 2018 May 11;13(5):e0196937. doi: 10.1371/journal.pone.0196937 (PMC5947915; doi:10.1371/journal.pone.0196937)
Supplement: S1 Source Code — (ZIP) [file pone.0196937.s001.zip › src/Gaussian_256.dat]

0.21543063825265873
-0.8668896040512947
-1.88480746420844
1.3882433051433059
1.105794695749001
-0.05233107648848406
-0.4540138714890862
0.48713977741137754
1.4098745865576137
-1.1466704890402233
1.1125358719934821
-0.900480473982838
1.4295717890065283
-0.8065371086969358
0.338931919661417
-0.903723793546344
1.025920398819288
-0.871777573968866
0.3564242485348217
0.366538753379998
0.5501036353575764
-1.3096116227109715
0.34807224816573473
-0.14917709515379782
-0.26671689728245696
0.5161649936415033
-0.004460914348683032
-0.29666993394583063
-0.8559512193530692
-0.9980674052487076
-1.8518688169060227
-0.001946314164346163
-1.1301707958222302
0.3690935562950804
0.22536988400618183
-0.2871013787035823
0.7794140297484768
-0.06474471127546935
0.49615951365634464
0.8996334120021426
0.5273347176836253
0.5213032009446771
-0.6613420757410483
-0.017012387467698196
-0.4085848940355723
-0.6433071406922236
-1.1951201040717208
0.2330597370643187
-0.8664564998588216
0.7092383466929646
0.7592994803659757
0.05450613341282548
0.5534353616767975
1.5462938619952717
1.094059571883017
0.6763732452478706
0.33104433914384307
-0.6633498187834629
2.141527264836058
-0.9505489968066566
-0.3618491686310492
1.3743787637073064
-0.02896928351170095
-1.3125454174817144
-0.2724910373191601
0.9573164216631782
0.10392550297121936
0.06900183554799742
-0.24945088556363168
-1.0317396996782857
-0.5782665237154567
-0.6049957142185326
0.5806370891509399
2.0087305378805804
-0.05725722531358822
-1.2382504418040292
-0.5514006114371375
0.7604111702451659
0.008953322906897768
-0.138301957801872
-0.10462508464429807
-1.0158115333154796
-0.6027361956257831
-0.020087445165840424
0.09713874924083157
-0.9648462120302048
-0.4983126397204249
0.3402300998283053
0.2927450313268192
0.031411663224463676
-0.23133377721486909
1.5124295549266178
-0.9498905667909346
0.36394391266779536
-0.020365918869429036
0.39072631740669994
2.912640318926347
-0.9804108706700585
-0.4145930469587941
1.1445684825806501
0.37629569104406396
0.24289375609097702
0.19034313345661344
1.223676715298029
1.1848834723783106
-0.3201440045967936
-1.4708312399127532
0.7295389649980089
0.30518859992134795
-0.10595962491043226
-1.1003969659627142
-0.018548880919135407
-0.7876472677586149
0.9404777506828497
-0.8407357859134595
-0.5929314423869679
-0.7856335479615194
0.7986115818096751
1.6138228739714588
0.809113621031855
-0.1803691546451962
1.2943349972334128
-1.5262414486365854
-1.6707967524044043
2.0458202738007443
-1.2771911628039399
-0.5659191833945797
-0.3906108273266548
-0.5518006236034515
-1.0213367510207405
1.0164991002484836
0.6429595123061407
-0.6486327164799521
0.9566334774700191
0.40728249006578204
-0.29719061133544267
-0.9995955684376766
2.107744892705512
0.05976954210571343
-0.3708661651697541
0.7752832556923857
-1.0466750937910394
-0.8888949223452604
-1.9986718619528496
-0.2281438035721915
-0.5896924201028462
-2.7463237428947274
-0.012653876831553442
2.163912535351794
-1.2855189761623396
-0.437220733129296
0.31406103531173
-0.062309820026029895
-2.1038332654598646
0.6101265955327195
-1.3586932161702672
0.7612773909995303
-1.9729739168526075
0.2869225438093199
-0.6574050122151223
-2.1502361589046672
0.8220412208306302
0.7479531929700469
-0.5524532225875866
-0.2886950096381445
0.17175362630727053
-0.42626506406497017
0.06694983342686346
1.2438839518222866
0.22513799964377054
1.1586243398280818
0.4158090861410363
0.7325033640931542
0.24902066127940245
1.5035894639000706
0.9652394050744975
0.46156257413479385
-1.6514100011007702
1.3254213439312565
1.075638817907514
0.8762279426111061
-1.8761152172714683
-0.6334053136698238
-0.7690299477595286
-0.4529376114772382
1.9704811738145858
-0.6092548794677413
0.16610741758705477
-0.09889594833739739
0.44285708124547457
-0.3282689828912099
1.4009407339623727
1.3189672228560188
-0.28539892841043474
-1.2623871952820611
0.6506122056570572
1.8514067956772027
-1.014261157485718
1.9669760464748243
-0.14341375591423508
-1.4572906614864358
-0.13117735870575337
-1.5514561548431267
0.5690311012370496
-0.03343920586012171
-0.9917118617825329
-0.7358821643054407
-0.20059107383952532
-0.8256279830615648
0.6869779231312636
1.6571649360806036
-1.5050656177348087
0.4251761133401989
1.1932979502706316
-0.5673191784189348
0.12128504645349007
0.4177074913148529
0.009139014375542584
-0.16357477115749144
-1.1942672787119908
-0.1741275145949471
-2.3815150262001006
-1.428197986089443
0.9767505479863172
0.05604183794235254
-0.591971961618326
-2.089871678377055
1.7230187967689778
0.20786859505526403
-1.1173804212109375
0.10855556463161184
-0.5696693232359304
0.030323876317788056
-0.7572954159863811
-0.4403709369690348
1.0145653167945312
0.815526494570732
-0.5615016861978651
-1.4803936823287294
-0.650894974175551
0.0017112605836418842
1.7282874789090004
1.7427243914851553
-1.6628170332807903
-0.3413574270120978
-0.47916942900049075
-0.8474790931688782
-0.9992106061747213
-0.6228702477332432
0.7438405276008555
-1.0971989538274194
-0.6355978348648192
-0.2314004333394074
0.4803395979850412
0.44420616562472415
-0.06118760621763607
