# Supplementary material for: High throughput nonparametric probability density estimation
Source: PLoS One. 2018 May 11;13(5):e0196937. doi: 10.1371/journal.pone.0196937 (PMC5947915; doi:10.1371/journal.pone.0196937)
Supplement: S1 Source Code — (ZIP) [file pone.0196937.s001.zip › src/config.txt]

confidence=40
starting partition=1025

#startSolution	Solutions are numbered starting at this value and increasing by 1 until nsolutions
startsolution=40

#nsolutions:  	The number of successful solutions required before ending the program
nsolutions=1


#maxfailures:	The number of total failures allowed before the program aborts
#maxfailures=1


#performance: 	If running multiple trials of 'nsolutions' solutions, set this to true.
#		The program will print files for each of the 'nsolutions' number of 
#		solutions for the first trial, but will suppress these files for subsequent
#		trials and just record the total time for each trial in a file named
#		{filename}_times.txt
performance=false


#trials: 	Used in conjunction with performance option. If performance=true, the program
#	 	is run 'trial' number of times, with times recorded for each 'nsolutions' 
#	 	number of successful solutions.
trials=1


#maxlagrange:	The maximum number of lagrange multipiers allowed before giving up on any
#		particular solution.  The program may abort before this value is reached,
#		if 3 consecutive lagrange additions yield less than a 1% score improvement.
maxlagrange=200

minlagrange=0


#left:		The lower boundary for the PDF, if known.  Set to a number, or 'infinite'
#left=0

#right:		The upper boundary for the PDF, if known.  Set to a number, or 'infinite'
#right=1
#right=infinite


#window:	If set to true, values outside of the boundaries set in the left and right
#		parameters will not be 
#window=false
window=true


#lagrangeAdd:	Set to the exact number of lagrange multipliers to be added at each iteration.
#		If set to zero, a default accelerated addition takes place (recommended)
#lagrangeAdd=0


#innerLoop:	The number of iterations for each decay factor in the funnel diffusion.  The
#		recommended value is 60.  Increasing it will slow the program down 
#		significantly, decreasing will cause lower quantity and quality of solutions.
#innerLoop=500


#points:	The number of points used for integrating the PDF.  If not set, the program
#		calculates it automatically based on the size of sample data.
#		Default formula: Npoints = floor(200 + N/1000)
#points=1000


#extension:	The file extension for the input file.  The default is "DAT".
#extension=txt


#maxrows:	The number of rows in 'file' to be read into the program.  If not specified,
#		the entire file is read in and all data is evaluated.
#maxrows=1


#column:	The column number of the data to be read from the file, if there are multiple
#		columns of data separated by spaces.  If not set, it is assumed that the first
#		or only column is used.
#column=1


#file:		The name of the input file containing the data sample.  A path name can also
#		be specified, but the path or filename should be in the estimatePDF folder.


file=gaussian_256
