# Supplementary material for: High throughput nonparametric probability density estimation
Source: PLoS One. 2018 May 11;13(5):e0196937. doi: 10.1371/journal.pone.0196937 (PMC5947915; doi:10.1371/journal.pone.0196937)
Supplement: S1 Source Code — (ZIP) [file pone.0196937.s001.zip › src/likelihood.txt]

-5.992308365330903	4.570693090225553E-6
-5.982836708003579	9.38049450812072E-6
-5.973365050676256	1.4485554408102429E-5
-5.963893393348933	1.994362840526044E-5
-5.95442173602161	2.5814740700008605E-5
-5.944950078694286	3.2161624035964185E-5
-5.935478421366963	3.904995363518195E-5
-5.92600676403964	4.6548381320823674E-5
-5.916535106712317	5.472836980841284E-5
-5.907063449384993	6.366382462333284E-5
-5.89759179205767	7.343052163694938E-5
-5.888120134730347	8.410533132729853E-5
-5.878648477403024	9.57652461321574E-5
-5.8691768200757	1.0848622421664658E-4
-5.859705162748377	1.2234187110288783E-4
-5.850233505421054	1.3740198930643148E-4
-5.840761848093731	1.5373103472760008E-4
-5.831290190766408	1.7138652635486062E-4
-5.821818533439084	1.904174621618381E-4
-5.812346876111762	2.108627982948582E-4
-5.802875218784438	2.3275005025045125E-4
-5.793403561457115	2.5609407340014274E-4
-5.783931904129791	2.8089607581044835E-4
-5.774460246802469	3.071429089357193E-4
-5.764988589475145	3.348066717643683E-4
-5.755516932147822	3.638446519134661E-4
-5.746045274820498	3.9419961369248607E-4
-5.736573617493176	4.2580042909709054E-4
-5.727101960165852	4.585630338873591E-4
-5.717630302838529	4.923916781582398E-4
-5.708158645511205	5.271804298337258E-4
-5.698686988183883	5.628148808731542E-4
-5.689215330856559	5.991740000475976E-4
-5.679743673529236	6.361320731056038E-4
-5.670272016201913	6.735606709804468E-4
-5.66080035887459	7.113305891945805E-4
-5.651328701547267	7.493137064405528E-4
-5.641857044219943	7.873847170014822E-4
-5.63238538689262	8.254226996937507E-4
-5.622913729565297	8.633124948244764E-4
-5.613442072237974	9.009458697302408E-4
-5.60397041491065	9.382224623267585E-4
-5.594498757583327	9.750505003525784E-4
-5.585027100256004	0.0010113473013245327
-5.575555442928681	0.001047039564425295
-5.566083785601357	0.0010820634704944397
-5.556612128274034	0.001116364609959341
-5.547140470946711	0.0011498977609590414
-5.537668813619388	0.0011826265411779635
-5.528197156292064	0.001214522957153146
-5.518725498964741	0.0012455668742101546
-5.509253841637418	0.001275745428891954
-5.499782184310095	0.0013050524039444466
-5.490310526982771	0.0013334875837750927
-5.480838869655448	0.0013610561059537102
-5.471367212328125	0.0013877678219034485
-5.461895555000802	0.0014136366775387521
-5.452423897673478	0.0014386801223268176
-5.442952240346155	0.0014629185531388183
-5.433480583018832	0.001486374797356609
-5.424008925691509	0.0015090736380322137
-5.414537268364185	0.0015310413824695054
-5.4050656110368624	0.0015523054744072044
-5.395593953709539	0.0015728941490183088
-5.386122296382216	0.0015928361291860302
-5.376650639054892	0.0016121603609491617
-5.3671789817275695	0.0016308957856075233
-5.357707324400246	0.0016490711457171152
-5.348235667072923	0.0016667148220618478
-5.338764009745599	0.0016838546986425063
-5.3292923524182765	0.0017005180527541186
-5.319820695090953	0.0017167314673124268
-5.31034903776363	0.00173252076272333
-5.300877380436306	0.0017479109457528292
-5.2914057231089835	0.001762926173038231
-5.28193406578166	0.0017775897270752325
-5.272462408454337	0.001791924002712916
-5.262990751127013	0.001805950502384144
-5.2535190937996905	0.0018196898384882445
-5.244047436472367	0.0018331617415232866
-5.234575779145044	0.001846385072734689
-5.22510412181772	0.0018593778402042013
-5.2156324644903975	0.0018721572174478817
-5.206160807163074	0.0018847395637235044
-5.196689149835751	0.0018971404453671297
-5.187217492508427	0.0019093746575859344
-5.1777458351811045	0.0019214562462305277
-5.168274177853781	0.0019333985291557414
-5.158802520526458	0.0019452141168551488
-5.149330863199134	0.0019569149321222693
-5.1398592058718116	0.0019685122285514394
-5.130387548544488	0.001980016607744544
-5.120915891217165	0.0019914380351369835
-5.111444233889841	0.0020027858543981533
-5.101972576562519	0.0020140688003989684
-5.092500919235195	0.0020252950107721413
-5.083029261907872	0.0020364720361205207
-5.073557604580548	0.0020476068489552026
-5.064085947253226	0.0020587058514686665
-5.054614289925902	0.0020697748822691123
-5.045142632598579	0.00208081922222065
-5.035670975271255	0.002091843599550131
-5.026199317943933	0.0021028521943952565
-5.016727660616609	0.0021138486429801697
-5.007256003289286	0.0021248360416139546
-4.997784345961962	0.0021358169507143
-4.98831268863464	0.0021467933990628922
-4.978841031307316	0.0021577668885008057
-4.969369373979993	0.002168738399271111
-4.959897716652669	0.002179708396212049
-4.950426059325347	0.0021906768359972917
-4.940954401998023	0.0022016431756099893
-4.9314827446707	0.0022126063822244736
-4.9220110873433764	0.0022235649446536135
-4.912539430016054	0.0022345168865010407
-4.90306777268873	0.0022454597811358535
-4.893596115361407	0.0022563907685831863
-4.8841244580340835	0.00226730657439745
-4.874652800706761	0.0022782035305564147
-4.865181143379437	0.0022890775983840242
-4.855709486052114	0.0022999243934783207
-4.8462378287247905	0.0023107392125886373
-4.836766171397468	0.002321517062353785
-4.827294514070144	0.0023322526897809354
-4.817822856742821	0.0023429406143138233
-4.8083511994154975	0.0023535751613093783
-4.798879542088175	0.002364150496714539
-4.789407884760851	0.0023746606627103282
-4.779936227433528	0.0023850996140688226
-4.7704645701062045	0.002395461254950896
-4.760992912778882	0.002405739475858924
-4.751521255451558	0.002415928190449348
-4.742049598124235	0.002426021371905325
-4.7325779407969115	0.00243601308856975
-4.723106283469589	0.0024458975385437762
-4.713634626142265	0.002455669082965484
-4.704162968814942	0.0024653222776973563
-4.6946913114876185	0.00247485190316949
-4.685219654160296	0.002484252992147563
-4.675747996832972	0.0024935208552200883
-4.666276339505649	0.0025026511038278763
-4.6568046821783255	0.002511639670689344
-4.647333024851003	0.0025204828275077014
-4.637861367523679	0.0025291771998795357
-4.628389710196356	0.00253771977935822
-4.618918052869033	0.0025461079326592785
-4.60944639554171	0.0025543394080277675
-4.599974738214386	0.0025624123388192613
-4.590503080887063	0.0025703252443757397
-4.58103142355974	0.00257807702830501
-4.571559766232417	0.002585666974296981
-4.562088108905093	0.0025930947396317627
-4.55261645157777	0.0026003603465530154
-4.543144794250447	0.0026074641716950543
-4.533673136923124	0.002614406933763874
-4.5242014795958	0.0026211896796804806
-4.514729822268477	0.002627813769399828
-4.505258164941154	0.0026342808596203394
-4.495786507613831	0.0026405928865976956
-4.486314850286507	0.0026467520482724867
-4.476843192959184	0.0026527607859147847
-4.467371535631861	0.002658621765479938
-4.457899878304538	0.0026643378588592924
-4.448428220977214	0.0026699121251974158
-4.438956563649891	0.0026753477924340557
-4.429484906322568	0.002680648239214854
-4.420013248995245	0.002685816977300052
-4.410541591667921	0.002690857634585355
-4.401069934340598	0.0026957739388340485
-4.391598277013275	0.002700569702204605
-4.382126619685952	0.002705248806643605
-4.372654962358628	0.0027098151902000115
-4.363183305031305	0.0027142728343038077
-4.353711647703982	0.002718625752039877
-4.344239990376659	0.002722877977436868
-4.334768333049335	0.0027270335557806743
-4.325296675722012	0.002731096534953167
-4.315825018394689	0.002735070957788894
-4.306353361067366	0.0027389608554356775
-4.296881703740042	0.0027427702416993075
-4.287410046412719	0.0027465031083478554
-4.277938389085396	0.002750163421347464
-4.268466731758073	0.0027537551179987363
-4.258995074430749	0.002757282104940988
-4.249523417103426	0.0027607482569906054
-4.240051759776103	0.0027641574167794397
-4.23058010244878	0.0027675133951595575
-4.221108445121456	0.002770819972341645
-4.211636787794133	0.0027740808997358687
-4.20216513046681	0.0027772999024659874
-4.192693473139487	0.0027804806825298903
-4.183221815812163	0.002783626922582476
-4.17375015848484	0.002786742290319822
-4.164278501157517	0.002789830443446883
-4.154806843830194	0.0027928950352144447
-4.14533518650287	0.0027959397205147246
-4.1358635291755474	0.0027989681625288157
-4.126391871848224	0.0028019840399230826
-4.116920214520901	0.0028049910545956147
-4.107448557193577	0.002807992939977915
-4.0979768998662545	0.0028109934699011175
-4.088505242538931	0.002813996468040185
-4.079033585211608	0.0028170058179537234
-4.069561927884284	0.0028200254737412458
-4.0600902705569615	0.00282305947134394
-4.050618613229638	0.002826111940519198
-4.041146955902315	0.0028291871175233777
-4.031675298574991	0.00283228935854147
-4.0222036412476685	0.0028354231539065096
-4.012731983920345	0.002838593143155718
-4.003260326593022	0.0028418041309744573
-3.9937886692656983	0.0028450611040831096
-3.9843170119383755	0.002848369249125944
-3.974845354611052	0.0028517339716248643
-3.965373697283729	0.0028551609160646294
-3.9559020399564053	0.0028586559871796543
-3.9464303826290825	0.0028622253725157734
-3.936958725301759	0.0028658755663433693
-3.927487067974436	0.0028696133950009187
-3.9180154106471123	0.0028734460437502595
-3.9085437533197895	0.0028773810852266205
-3.899072095992466	0.002881426509567602
-3.889600438665143	0.0028855907563057333
-3.88012878133782	0.0028898827481088317
-3.8706571240104966	0.002894311926451035
-3.8611854666831733	0.0028988882892948854
-3.85171380935585	0.002903622430861079
-3.842242152028527	0.0029085255835572376
-3.8327704947012036	0.002913609662130157
-3.8232988373738803	0.002918887310097155
-3.813827180046557	0.0029243719485012453
-3.804355522719234	0.0029300778270215455
-3.7948838653919106	0.0029360200774544544
-3.7854122080645873	0.0029422147695623234
-3.775940550737264	0.002948678969264427
-3.766468893409941	0.0029554307991196673
-3.7569972360826176	0.002962489501021393
-3.7475255787552944	0.002969875500991697
-3.738053921427971	0.0029776104759253468
-3.728582264100648	0.0029857174220918278
-3.7191106067733246	0.002994220725157753
-3.7096389494460014	0.0030031462314408174
-3.700167292118678	0.0030125213200506043
-3.690695634791355	0.003022374975510753
-3.6812239774640316	0.003032737860391377
-3.6717523201367084	0.0030436423874103213
-3.662280662809385	0.003055122790387101
-3.652809005482062	0.0030672151933546043
-3.6433373481547386	0.0030799576770513463
-3.6338656908274154	0.0030933903419319677
-3.624394033500092	0.0031075553667465772
-3.614922376172769	0.003122497061651561
-3.6054507188454457	0.0031382619147267837
-3.5959790615181224	0.0031548986306881993
-3.586507404190799	0.0031724581605023813
-3.577035746863476	0.0031909937205322407
-3.5675640895361527	0.003210560799773313
-3.5580924322088294	0.0032312171536796864
-3.548620774881506	0.003253022783030344
-3.539149117554183	0.0032760398962530008
-3.5296774602268597	0.003300332853606062
-3.5202058028995364	0.0033259680916229166
-3.510734145572213	0.003353014026249114
-3.50126248824489	0.00338154093315481
-3.4917908309175667	0.0034116208037847534
-3.4823191735902435	0.0034433271758184483
-3.47284751626292	0.003476734936856043
-3.463375858935597	0.003511920100322696
-3.4539042016082737	0.00354895955279692
-3.4444325442809505	0.003587930772217374
-3.4349608869536272	0.0036289115167077897
-3.425489229626304	0.003671979484080482
-3.4160175722989807	0.003717211942433571
-3.4065459149716575	0.003764685332643298
-3.3970742576443342	0.0038144748439671067
-3.387602600317011	0.003866653964411205
-3.3781309429896877	0.003921294007972683
-3.3686592856623645	0.00397846362133459
-3.3591876283350413	0.004038228273065429
-3.349715971007718	0.004100649728844139
-3.3402443136803948	0.00416578551668903
-3.3307726563530715	0.004233688386604798
-3.3213009990257483	0.004304405769465903
-3.311829341698425	0.00437797924031722
-3.3023576843711018	0.004454443991583883
-3.2928860270437785	0.004533828321932049
-3.2834143697164553	0.0046161531467016235
-3.273942712389132	0.004701431535932635
-3.264471055061809	0.0047896682860215116
-3.2549993977344855	0.0048808595309663486
-3.2455277404071623	0.004974992398986933
-3.236056083079839	0.005072044720033504
-3.226584425752516	0.005171984789327488
-3.2171127684251926	0.0052747711916094914
-3.2076411110978693	0.005380352690208525
-3.198169453770546	0.005488668184397963
-3.188697796443223	0.005599646737776364
-3.1792261391158996	0.005713207679615307
-3.1697544817885763	0.005829260780264281
-3.160282824461253	0.005947706500808001
-3.15081116713393	0.006068436316249871
-3.1413395098066066	0.006191333110562749
-3.1318678524792833	0.006316271641021678
-3.12239619515196	0.006443119068329975
-3.112924537824637	0.0065717355481869485
-3.1034528804973136	0.006701974879138831
-3.0939812231699904	0.006833685200819623
-3.084509565842667	0.006966709736039277
-3.075037908515344	0.007100887569625029
-3.0655662511880206	0.0072360544564778854
-3.0560945938606974	0.007372043650977789
-3.046622936533374	0.007508686749663153
-3.037151279206051	0.007645814539025832
-3.0276796218787276	0.007783257840301076
-3.0182079645514044	0.007920848343291074
-3.008736307224081	0.008058419421535111
-2.999264649896758	0.00819580692152182
-2.9897929925694346	0.00833284991911994
-2.9803213352421114	0.008469391436972267
-2.970849677914788	0.008605279117240296
-2.961378020587465	0.008740365844790671
-2.9519063632601417	0.008874510316664544
-2.9424347059328184	0.009007577554452285
-2.932963048605495	0.009139439356994043
-2.923491391278172	0.00926997469162677
-2.9140197339508487	0.009399070022986898
-2.9045480766235254	0.009526619579141865
-2.895076419296202	0.009652525555551747
-2.885604761968879	0.009776698258043937
-2.8761331046415557	0.009899056186610574
-2.8666614473142324	0.010019526062403262
-2.857189789986909	0.010138042800797034
-2.847718132659586	0.010254549433822029
-2.8382464753322627	0.010368996985614769
-2.8287748180049395	0.010481344304820932
-2.819303160677616	0.010591557858088893
-2.809831503350293	0.010699611488930491
-2.8003598460229697	0.010805486146295788
-2.7908881886956465	0.010909169587216294
-2.7814165313683232	0.01101065605782161
-2.771944874041	0.011109945956933086
-2.7624732167136767	0.011207045486291452
-2.7530015593863535	0.011301966291289439
-2.7435299020590302	0.011394725095861992
-2.734058244731707	0.011485343334942005
-2.7245865874043838	0.01157384678762487
-2.7151149300770605	0.011660265213906515
-2.7056432727497373	0.011744631997572514
-2.696171615422414	0.011826983797525462
-2.6866999580950908	0.011907360209548619
-2.6772283007677675	0.011985803440220094
-2.6677566434404443	0.012062357994416866
-2.658284986113121	0.012137070377584878
-2.648813328785798	0.012209988813702617
-2.6393416714584745	0.012281162979632899
-2.6298700141311513	0.01235064375634248
-2.620398356803828	0.012418482997272492
-2.610926699476505	0.012484733313965147
-2.6014550421491816	0.01254944787889374
-2.5919833848218583	0.012612680245303674
-2.582511727494535	0.012674484183751429
-2.573040070167212	0.012734913534925583
-2.5635684128398886	0.012794022078248167
-2.5540967555125653	0.012851863415684877
-2.544625098185242	0.012908490870137882
-2.535153440857919	0.012963957397753804
-2.5256817835305956	0.01301831551345091
-2.5162101262032723	0.013071617228952198
-2.506738468875949	0.013123914002603768
-2.497266811548626	0.013175256700259355
-2.4877951542213026	0.013225695566521083
-2.4783234968939793	0.013275280205642141
-2.468851839566656	0.013324059571418334
-2.459380182239333	0.013372081965421102
-2.4499085249120096	0.01341939504295399
-2.4404368675846864	0.013466045826146703
-2.430965210257363	0.013512080723635082
-2.42149355293004	0.013557545556311041
-2.4120218956027166	0.013602485588662967
-2.4025502382753934	0.013646945565263914
-2.39307858094807	0.013690969752001651
-2.383606923620747	0.01373460198168076
-2.3741352662934236	0.013777885703662437
-2.3646636089661004	0.013820864037241877
-2.355191951638777	0.01386357982849607
-2.345720294311454	0.013906075710366327
-2.3362486369841307	0.01394839416576959
-2.3267769796568074	0.013990577593560599
-2.317305322329484	0.014032668377193155
-2.307833665002161	0.014074708955952867
-2.2983620076748377	0.014116741898656016
-2.2888903503475144	0.014158809979729292
-2.279418693020191	0.014200956257603333
-2.269947035692868	0.014243224155368949
-2.2604753783655447	0.014285657543658896
-2.2510037210382214	0.01432830082572987
-2.241532063710898	0.014370336718188529
-2.232250798340665	0.014412660848393861
-2.222969532970432	0.014455316983365017
-2.213688267600199	0.014498349712414833
-2.204407002229966	0.014541804533772858
-2.1951257368597332	0.01458572794313532
-2.1858444714895002	0.014630167524139785
-2.1765632061192672	0.014675172040757615
-2.1672819407490342	0.014720791531590763
-2.1580006753788012	0.014767077406051005
-2.1487194100085683	0.014814082542389237
-2.1394381446383353	0.014861861387530121
-2.1301568792681023	0.014910470058653015
-2.1208756138978693	0.014959966446443743
-2.1115943485276363	0.01501041031992349
-2.1023130831574033	0.015061863432740793
-2.0930318177871703	0.015114389630790377
-2.0837505524169373	0.01516805496099848
-2.0744692870467043	0.015222927781088308
-2.0651880216764713	0.015279078870111582
-2.0559067563062383	0.01533658153950276
-2.0466254909360053	0.015395511744381635
-2.0373442255657723	0.015455948194797812
-2.0280629601955393	0.015517972466577214
-2.0187816948253063	0.015581669111396496
-2.0095004294550733	0.0156471257656764
-2.0002191640848404	0.015714433257849856
-1.9909378987146074	0.015783685713525605
-1.9816566333443744	0.01585498065803332
-1.9723753679741414	0.015928419115802613
-1.9630941026039084	0.01600410570599589
-1.9538128372336754	0.016082148733784662
-1.9445315718634424	0.016162660276631043
-1.9352503064932094	0.016245756264911523
-1.9259690411229764	0.01633245062952768
-1.9165910612579706	0.016422033070481463
-1.9072130813929649	0.016514635577971698
-1.897835101527959	0.016610394421661696
-1.8884571216629533	0.016709450194521712
-1.8790791417979475	0.016811947846123165
-1.8697011619329418	0.016918036704642384
-1.860323182067936	0.017027870486859144
-1.8509452022029302	0.017141607295473014
-1.8415672223379245	0.017259409603108903
-1.8321892424729187	0.017381444222442866
-1.822811262607913	0.017507882261950488
-1.8134332827429072	0.01763889906686334
-1.8040553028779014	0.017774674145014144
-1.7946773230128956	0.01791539107735836
-1.7852993431478899	0.018061237413078923
-1.775921363282884	0.01821240454931096
-1.7665433834178783	0.018369087595664368
-1.7571654035528725	0.018531485223873136
-1.7477874236878668	0.018699799503060104
-1.738409443822861	0.01887423572127353
-1.7290314639578552	0.019055002194125693
-1.7196534840928495	0.019242310061542343
-1.7102755042278437	0.019436373073813216
-1.700897524362838	0.019635170488433957
-1.6916238919403774	0.01984099717933663
-1.682350259517917	0.020054066070621615
-1.6730766270954565	0.020274591694552226
-1.663802994672996	0.020502789961504665
-1.6545293622505355	0.020738877929995667
-1.645255729828075	0.02098307357896614
-1.6359820974056145	0.021235595584614058
-1.626708464983154	0.021496663104169617
-1.6174348325606935	0.021766495569088058
-1.608161200138233	0.02204531249019916
-1.5988875677157726	0.02233347147403149
-1.5896094856672525	0.022631062567073843
-1.5803314036187324	0.022938304822368444
-1.5710533215702123	0.023255416763256848
-1.5617752395216922	0.02358261628695633
-1.552497157473172	0.023920120595556756
-1.543219075424652	0.024268146156825852
-1.5339409933761319	0.024626908697099263
-1.5246629113276118	0.024996623228400225
-1.5153848292790917	0.025377504111783262
-1.5061067472305716	0.025769765158729196
-1.4968286651820515	0.026173619772236676
-1.4875505831335314	0.026583642401135563
-1.47839836455411	0.027005359636008988
-1.4692461459746884	0.027438976343262575
-1.4600939273952669	0.02788469793069864
-1.4509417088158454	0.028342730679940992
-1.4417894902364239	0.028813282120515843
-1.4326372716570024	0.029296561445746657
-1.4234850530775809	0.029792779970433406
-1.4143328344981594	0.030315282571453803
-1.4049446835831203	0.030851856601027954
-1.3955565326680812	0.031402740536755104
-1.3861683817530421	0.03196817771495541
-1.376780230838003	0.03254841708273565
-1.367392079922964	0.033143713994485756
-1.3580039290079249	0.033677355360818874
-1.3497992684540039	0.034222891231742394
-1.341594607900083	0.03478050754742492
-1.333389947346162	0.03535039597952747
-1.325185286792241	0.03593275443528703
-1.31698062623832	0.03652778757772241
-1.308775965684399	0.037189247096953364
-1.2998487174326634	0.037866235049905494
-1.2909214691809279	0.03855904640049749
-1.2819942209291924	0.039267988815382675
-1.2730669726774568	0.039993383569217375
-1.2641397244257213	0.04073556647024132
-1.2552124761739858	0.041469115893215544
-1.2465882365022152	0.042218998188979485
-1.2379639968304446	0.04298556005203306
-1.229339757158674	0.043769164173739626
-1.2207155174869033	0.04457019009229523
-1.2120912778151327	0.0453890350541231
-1.203467038143362	0.046296968537350505
-1.1941128097072182	0.04722688894070096
-1.1847585812710744	0.04817937994432203
-1.1754043528349305	0.049155054799551574
-1.1660501243987866	0.0500725456941123
-1.1574634364571796	0.05101066063962797
-1.1488767485155726	0.05196994674839551
-1.1402900605739656	0.05295097590682558
-1.1317033726323587	0.05387498270361752
-1.1237958611184542	0.05481844355068364
-1.1158883496045497	0.0557818656251653
-1.1079808380906453	0.05676577643960539
-1.1000733265767408	0.05777072443479684
-1.0921658150628364	0.058797279568680944
-1.084258303548932	0.05978043404572708
-1.076845408922746	0.060783620376402614
-1.06943251429656	0.061807362942520504
-1.062019619670374	0.06285220447202104
-1.054606725044188	0.06401284975737352
-1.0465394720239516	0.06519986701227391
-1.0384722190037152	0.06641403197057348
-1.0304049659834789	0.06765614832011993
-1.0223377129632425	0.06911962652298502
-1.013048036613494	0.0706225028906371
-1.0037583602637454	0.07216614437143513
-0.9944686839139969	0.07375197076933437
-0.9851790075642484	0.07532395207119273
-0.9762171581998009	0.07693796116265679
-0.9672553088353535	0.07859541764475754
-0.958293459470906	0.08001957281285943
-0.9507962342573517	0.08147613483011736
-0.9432990090437974	0.08296601550415614
-0.935801783830243	0.08452385668406465
-0.9281387587543399	0.08611849836857528
-0.9204757336784368	0.0877509919646266
-0.9128127086025337	0.08927068413397224
-0.9058453295451869	0.09082342930743542
-0.8988779504878401	0.09241007514267709
-0.8919105714304933	0.09399154960305439
-0.8851148079298312	0.09560692823253138
-0.8783190444291691	0.09725704632228153
-0.871523280928507	0.0993485998843096
-0.8630913943058456	0.1014964408387593
-0.8546595076831842	0.1033953813909263
-0.8474006866006576	0.10533848051078766
-0.840141865518131	0.10714788790995729
-0.8335364017719362	0.10899569190578527
-0.8269309380257415	0.11087547944610912
-0.8203509740685941	0.1127951085628279
-0.8137710101114468	0.11499875569188646
-0.806374438904017	0.11725507245190411
-0.7989778676965873	0.11927543316043276
-0.7925094998151483	0.12133800286903412
-0.7860411319337093	0.12375531150459085
-0.7786154337419617	0.12623068834453827
-0.7711897355502142	0.129146171578687
-0.762648892581204	0.13214227211525456
-0.7541080496121939	0.13435480141331102
-0.7479704388608468	0.13661103389776114
-0.7418328281094997	0.13920988602040432
-0.7348999820757722	0.14186665466748938
-0.7279671360420448	0.14403625253027663
-0.7224287894749937	0.14624426644617183
-0.7168904429079426	0.14877961697622882
-0.7106415175304912	0.1513655108265
-0.7043925921530398	0.15394385263082727
-0.6982834656087817	0.1565722323323782
-0.6921743390645236	0.15885030235561698
-0.6869800269311339	0.1611657522578636
-0.6817857147977442	0.1641699099902364
-0.6751549956039673	0.16839901692995055
-0.6660117336631952	0.17131360617930913
-0.6598871332501348	0.1742840834449848
-0.6537625328370744	0.1767709692347845
-0.6487312482087955	0.17929677607949765
-0.6436999635805165	0.18240274380288035
-0.6376081701086642	0.1861316671017298
-0.6304302138317954	0.1898381679681564
-0.6234506821142585	0.1942900019778735
-0.6152445988566262	0.19846237787726947
-0.6077436117359714	0.20137400412694983
-0.6026271421103964	0.2043311574554285
-0.5975106724848214	0.20794391185675812
-0.5913559550373497	0.21266290541161048
-0.5834647871022991	0.2179488661452847
-0.5748334166411091	0.22263404563881486
-0.567379236007838	0.22758044269172215
-0.5596837543073319	0.2314519084349357
-0.5537981194423551	0.23535793801958746
-0.5479638071854609	0.2394573783879136
-0.5419467307869246	0.24506394331440445
-0.5338645460164981	0.2502104578605565
-0.5266230420932114	0.25520309602547525
-0.5197488927722818	0.25996507864163065
-0.5133261460210372	0.2642984799192394
-0.5075931123549138	0.26837016769715794
-0.5022984049681556	0.2730030675402528
-0.4963692297535225	0.27794507432356996
-0.490156614597935	0.2818915400186637
-0.4852878461094363	0.2864900363855817
-0.4796977873898287	0.29059150483645585
-0.47479591840156665	0.29555878514363626
-0.4689472969874888	0.29944332159787757
-0.4644545698731859	0.30411017887167535
-0.4591308822944846	0.3084366532010264
-0.4542756478524561	0.3120028239147274
-0.45033316936129	0.3159149210926752
-0.44606074107958804	0.3203838417907453
-0.4412445445991837	0.32471001213501105
-0.4366516672008256	0.3285938471902473
-0.43258723166029434	0.3324979799135796
-0.42855337619126654	0.33826755160538086
-0.42266740528091606	0.34275174489761506
-0.41817718974970663	0.34664105412681523
-0.41433787764104224	0.35042690548880934
-0.4106462217069353	0.35538770929814745
-0.40586572386206576	0.35987748438192735
-0.4016051564751706	0.3646487829551558
-0.39713932876766656	0.37023397897693294
-0.3919868970546796	0.3742724593936151
-0.3883233676725588	0.3798738064094826
-0.38330262922083236	0.38336794359909165
-0.38022192093176166	0.3875674060849255
-0.37655677098513163	0.3920462451916425
-0.3726949004013056	0.3963190557007256
-0.36905760250748365	0.4013583028858616
-0.36481950882882774	0.40595411308246404
-0.3610086972347135	0.4117828724083884
-0.35623687723184716	0.4167124661993279
-0.35226542062736854	0.42028002797129693
-0.349429515881444	0.42438778064705884
-0.3461953665283888	0.4305780516814143
-0.3413746978225767	0.435152179781253
-0.33787042944661394	0.44115676672823717
-0.3333248017305319	0.4460114397436357
-0.3297061899898246	0.44985557548501454
-0.3268759936516119	0.45364486154717776
-0.32411302372749606	0.4594722278078511
-0.3199039216493027	0.4645713048790916
-0.31627349410119265	0.4689003019162734
-0.3132293761738181	0.47343924665624376
-0.3100706707981056	0.47813627166723577
-0.3068370456513003	0.4816613417274124
-0.30443688470630637	0.486598460370621
-0.30110268511248517	0.49065304367381146
-0.2983954032460314	0.49582250754705476
-0.2949753216294644	0.5012784667607266
-0.29140731969437894	0.5060710379787547
-0.2883107282803108	0.5115987016925838
-0.2847762427345577	0.5163015446140304
-0.2818046151255489	0.5201012804034673
-0.2794273571938586	0.5237057297205933
-0.2771900410150625	0.5286796254978312
-0.274125499581805	0.5333871512909476
-0.2712542351168219	0.5381502149289196
-0.26837630552467395	0.5421481209039789
-0.26598322917641504	0.5468795887511648
-0.26317289800388455	0.5528573950189513
-0.2596541995669286	0.5570086718578237
-0.2572378655165126	0.5618121569259614
-0.25446312677166105	0.5671350646415881
-0.25141489653748117	0.5722604890575587
-0.24850729438300068	0.5776543714369164
-0.2454744632144008	0.5828549092296659
-0.2425769713925785	0.5869634373469642
-0.24030753796716375	0.5903770975336133
-0.2384344500015425	0.5954384249999973
-0.23567234044102836	0.600040287337141
-0.23318076592886428	0.6058120995379107
-0.23007761998300325	0.6103789895456762
-0.22764328177336246	0.615441328174073
-0.2249626172173782	0.6204509793294157
-0.22232871163651424	0.6251408094471715
-0.2198798144701568	0.6297994777126439
-0.21746231667355342	0.6329775347647034
-0.2158230416343212	0.6381201593945486
-0.2131810116569408	0.6428986944423563
-0.21074145741695904	0.6475378414221022
-0.20838641979689054	0.6529784933959256
-0.20563910954045994	0.6576743266823373
-0.20328204792087945	0.6626521762451285
-0.20079577119442682	0.666967622558992
-0.19865116662097115	0.6720757301590594
-0.19612322933897808	0.6762716677545536
-0.19405650417809817	0.6812586640898776
-0.19160920352217303	0.6852970967070454
-0.18963565515727776	0.6892605674885345
-0.18770493227506435	0.6939955384862091
-0.18540526440643568	0.6983021254214944
-0.18332066782402467	0.702615648627049
-0.18123866606375127	0.7066628440597168
-0.1792904105834534	0.7107802594705639
-0.1773129438218044	0.7153577037659143
-0.17511931924022228	0.7201006120506036
-0.1728513928891644	0.7238752861439323
-0.17105010515261654	0.7298032222754929
-0.16822530675893166	0.7348455744557438
-0.16582706933345293	0.7399518693533954
-0.1634015203496615	0.7445036043662007
-0.1612414850465811	0.748601567184726
-0.15929791226920997	0.7545833389084252
-0.1564616987731542	0.7580187096116306
-0.1548328473074081	0.762490206238251
-0.15271224554544105	0.7675908487325048
-0.15029193761437565	0.7733716537708791
-0.1475461567992511	0.7775967521034733
-0.1455360672931043	0.7838162635651315
-0.14257263575827483	0.7905140459041858
-0.13937243755934148	0.7947660171679497
-0.13733321607870597	0.7999456765084512
-0.13484209482147058	0.8061192466025844
-0.1318613925155665	0.8102441199094474
-0.12985918273926345	0.8147066602776679
-0.12768435765790187	0.8199013272033213
-0.12514064087242804	0.8256209356140011
-0.12232267756113302	0.8302321677212801
-0.12003370931547686	0.8355170491889753
-0.11739283514965138	0.8406647255511961
-0.11479900768970186	0.8450950697809653
-0.1125467146684116	0.8492899145670832
-0.11039638431914867	0.8535359617498443
-0.10820136785779155	0.8584836652374026
-0.1056201247709252	0.864542356942379
-0.102422820438691	0.86874532969361
-0.10017061960482465	0.8753559818179145
-0.0965871587282372	0.8795739579885429
-0.09425527680959345	0.883517661456683
-0.09204493961957105	0.8884576088632185
-0.0892381343691202	0.8927924577586851
-0.08672957003404314	0.8962871242889182
-0.08467185568880264	0.9003441942118627
-0.08224711272253504	0.9048812681728378
-0.07948518558746276	0.9095442192708735
-0.07658336707561286	0.9137953669812638
-0.07387230039582171	0.9185344111426954
-0.07077636661715037	0.9224230896179968
-0.06816110781905493	0.9265871468714267
-0.0652873712829809	0.9305447491640906
-0.06247351069057672	0.9351334239654503
-0.05910940674413734	0.9387505945711212
-0.05635311579428137	0.942671308928909
-0.053264358753042806	0.9475739326861076
-0.04924785297317946	0.9534665797054573
-0.04415294224959876	0.9586187237528381
-0.03935885475947121	0.9629451487923466
-0.0350216412450175	0.9674314433322565
-0.03018759410580607	0.9725144936018432
-0.024218674595648082	0.9782759699734712
-0.016630915193476703	0.9826873389656137
-0.009811937040042018	0.9864516765195078
-0.002992958886607333	0.990493123244875
0.005714550931361195	0.9936576830744753
0.014422060749329724	0.9960674181880472
0.023129570567298252	0.9978478068147731
0.03183708038526678	0.9991210024901417
